# Supplementary material for: What’s in a Friendship? Partner Visibility Supports Cognitive Collaboration between Friends
Source: PLoS One. 2015 Nov 30;10(11):e0143469. doi: 10.1371/journal.pone.0143469 (PMC4664270; doi:10.1371/journal.pone.0143469)
Supplement: S1 Dataset — (XLSX) [file pone.0143469.s001.xlsx]

## Sheet: main data
pair	participant	sex group (1=f/f, 2=f/m, 3=m/m)	social_group	partition_condition	target_number	words_individual	words_total	avgHR_individual	avgHR_individualPair	avgHR_collaborative	avgHR_collaorativePair	HR_2secAfterStartle_individ	HR_2secAfterStartle_collab	HRsettleTime_individ	HRsettleTime_collab	individHR_10secBeforeBaseline	collabHR_10secBeforeBaseline	PostPreStartleChangeHR_individ	PostPreStartleChangeHR_individPair	PostPreStartleChangeHR_collab	PostPreStartleChangeHR_collabPair	avgSCR_individ	avgSCR_individPair	avgSCR_collab	avgSCR_collabPair	SCR_15secAfterStartle_individ	SCR_15secAfterStartle_collab	SCRsettleTime_individ	SCRsettleTime_collab	individSCR_10secBeforeBaseline	collabSCR_10secBeforeBaseline	PostPreStartleChangeSCR_individ	PostPreStartleChangeSCR_individPair	PostPreStartleChangeSCR_collab	PostPreStartleChangeSCR_collabPair	coactivation_bin1_01targ	coact_bin1	coact_bins1_2	coact_bins1_3	coact_bins1_7
3	1	1	2	1	0	265	608	63.0874	72.728	65.5433	75.8435	62.4958	55.9436	11.4062	0.03125	59.9969	58.5884	2.49894	3.26611	-2.6448	-7.81778	0.224044	0.29137	2.31479	1.55434	0.148356	3.03764	186.312	350.156	0.141558	2.01529	0.00679788	0.00388692	1.02235	0.477905	1522.53	1216.05	1415.87	1530.41	1163.53
3	1	1	2	1	1	265	608	63.0874	72.728	65.5433	75.8435	62.4958	55.9436	11.4062	0.03125	59.9969	58.5884	2.49894	3.26611	-2.6448	-7.81778	0.224044	0.29137	2.31479	1.55434	0.148356	3.03764	186.312	350.156	0.141558	2.01529	0.00679788	0.00388692	1.02235	0.477905	1522.53	1932.2	1404.58	1308.98	288.724
3	2	1	2	1	0	343	608	82.3686	72.728	86.1437	75.8435	89.9369	76.2728	1.21875	0.03125	85.9036	89.2635	4.03328	3.26611	-12.9908	-7.81778	0.358695	0.29137	0.793883	1.55434	0.373854	0.77842	7.625	0.03125	0.372879	0.844956	0.000975965	0.00388692	-0.0665364	0.477905	1522.53	1216.05	1415.87	1530.41	1163.53
3	2	1	2	1	1	343	608	82.3686	72.728	86.1437	75.8435	89.9369	76.2728	1.21875	0.03125	85.9036	89.2635	4.03328	3.26611	-12.9908	-7.81778	0.358695	0.29137	0.793883	1.55434	0.373854	0.77842	7.625	0.03125	0.372879	0.844956	0.000975965	0.00388692	-0.0665364	0.477905	1522.53	1932.2	1404.58	1308.98	288.724
4	1	1	2	1	0	292	500	94.2272	81.1074	96.5952	84.3895	111.428	90.0385	26.3438	41	97.1391	94.5159	14.2891	6.00136	-4.47739	-2.21874	3.84618	8.13507	3.27279	7.11397	5.5111	5.75561	.	.	3.00569	3.22196	2.5054	2.61896	2.53365	1.91122	.	.	.	.	.
4	1	1	2	1	1	292	500	94.2272	81.1074	96.5952	84.3895	111.428	90.0385	26.3438	41	97.1391	94.5159	14.2891	6.00136	-4.47739	-2.21874	3.84618	8.13507	3.27279	7.11397	5.5111	5.75561	.	.	3.00569	3.22196	2.5054	2.61896	2.53365	1.91122	.	.	.	.	.
4	2	1	2	1	0	208	500	67.9877	81.1074	72.1839	84.3895	65.9842	60.7635	0.03125	131.844	68.2705	60.7236	-2.28635	6.00136	0.0399123	-2.21874	12.424	8.13507	10.9552	7.11397	16.0886	12.3847	41.5	42.9375	13.3561	11.096	2.73251	2.61896	1.28878	1.91122	.	.	.	.	.
4	2	1	2	1	1	208	500	67.9877	81.1074	72.1839	84.3895	65.9842	60.7635	0.03125	131.844	68.2705	60.7236	-2.28635	6.00136	0.0399123	-2.21874	12.424	8.13507	10.9552	7.11397	16.0886	12.3847	41.5	42.9375	13.3561	11.096	2.73251	2.61896	1.28878	1.91122	.	.	.	.	.
5	1	2	2	1	0	325	640	.	.	.	.	.	.	.	.	.	.	.	.	.	.	.	.	.	.	.	.	.	.	.	.	.	.	.	.	3126.1	3540	3681.25	3713.83	3695.35
5	1	2	2	1	1	325	640	.	.	.	.	.	.	.	.	.	.	.	.	.	.	.	.	.	.	.	.	.	.	.	.	.	.	.	.	3126.1	2625.3	2602.25	2753.78	2967.12
5	2	2	2	1	0	315	640	.	.	.	.	.	.	.	.	.	.	.	.	.	.	.	.	.	.	.	.	.	.	.	.	.	.	.	.	3126.1	3540	3681.25	3713.83	3695.35
5	2	2	2	1	1	315	640	.	.	.	.	.	.	.	.	.	.	.	.	.	.	.	.	.	.	.	.	.	.	.	.	.	.	.	.	3126.1	2625.3	2602.25	2753.78	2967.12
6	1	1	2	1	0	569	909	84.2636	84.2682	86.8771	86.8771	83.9961	84.7759	28.5312	16.2812	82.2995	84.3005	1.69661	1.69661	0.4754	0.4754	3.63383	5.33017	3.00045	4.16145	4.24028	3.65748	12.4375	.	3.97737	2.77543	0.262905	0.319903	0.882048	0.680186	1055.65	1307.9	1602.96	1773.06	996.094
6	1	1	2	1	1	569	909	84.2636	84.2682	86.8771	86.8771	83.9961	84.7759	28.5312	16.2812	82.2995	84.3005	1.69661	1.69661	0.4754	0.4754	3.63383	5.33017	3.00045	4.16145	4.24028	3.65748	12.4375	.	3.97737	2.77543	0.262905	0.319903	0.882048	0.680186	1055.65	693.6	447.776	429.617	403.551
6	2	1	2	1	0	340	909	84.2729	84.2682	86.8771	86.8771	83.9961	84.7759	28.5312	16.2812	82.2995	84.3005	1.69661	1.69661	0.4754	0.4754	7.0265	5.33017	5.32245	4.16145	8.64752	6.14453	7.0625	.	8.27062	5.6662	0.376902	0.319903	0.478323	0.680186	1055.65	1307.9	1602.96	1773.06	996.094
6	2	1	2	1	1	340	909	84.2729	84.2682	86.8771	86.8771	83.9961	84.7759	28.5312	16.2812	82.2995	84.3005	1.69661	1.69661	0.4754	0.4754	7.0265	5.33017	5.32245	4.16145	8.64752	6.14453	7.0625	.	8.27062	5.6662	0.376902	0.319903	0.478323	0.680186	1055.65	693.6	447.776	429.617	403.551
7	1	1	2	1	0	236	529	.	.	.	.	.	.	.	.	.	.	.	.	.	.	.	.	.	.	.	.	.	.	.	.	.	.	.	.	4309.75	5583.99	5641.1	6231.4	7809.48
7	1	1	2	1	1	236	529	.	.	.	.	.	.	.	.	.	.	.	.	.	.	.	.	.	.	.	.	.	.	.	.	.	.	.	.	4309.75	3280	4321.85	4814.22	5703.55
7	2	1	2	1	0	293	529	.	.	.	.	.	.	.	.	.	.	.	.	.	.	.	.	.	.	.	.	.	.	.	.	.	.	.	.	4309.75	5583.99	5641.1	6231.4	7809.48
7	2	1	2	1	1	293	529	.	.	.	.	.	.	.	.	.	.	.	.	.	.	.	.	.	.	.	.	.	.	.	.	.	.	.	.	4309.75	3280	4321.85	4814.22	5703.55
8	1	2	2	1	0	206	588	80.2754	75.7162	81.7329	76.3317	74.6088	72.1147	20.1562	0.03125	80.9577	85.4902	-6.34886	-3.38236	-13.3756	-7.08582	2.38171	3.8576	1.63971	2.01273	2.92701	2.64894	36.4688	62.625	2.21446	1.74933	0.71255	1.11959	0.899614	0.848462	1185.5	163.25	1092.38	1425.33	537.929
8	1	2	2	1	1	206	588	80.2754	75.7162	81.7329	76.3317	74.6088	72.1147	20.1562	0.03125	80.9577	85.4902	-6.34886	-3.38236	-13.3756	-7.08582	2.38171	3.8576	1.63971	2.01273	2.92701	2.64894	36.4688	62.625	2.21446	1.74933	0.71255	1.11959	0.899614	0.848462	1185.5	2037.34	2547.15	2762.08	2649.44
8	2	2	2	1	0	382	588	71.157	75.7162	70.9305	76.3317	75.4293	67.7852	0.03125	13.7188	75.8451	68.5812	-0.41586	-3.38236	-0.796092	-7.08582	5.33349	3.8576	2.38574	2.01273	6.23098	4.54762	.	.	4.70435	3.75031	1.52663	1.11959	0.797311	0.848462	1185.5	163.25	1092.38	1425.33	537.929
8	2	2	2	1	1	382	588	71.157	75.7162	70.9305	76.3317	75.4293	67.7852	0.03125	13.7188	75.8451	68.5812	-0.41586	-3.38236	-0.796092	-7.08582	5.33349	3.8576	2.38574	2.01273	6.23098	4.54762	.	.	4.70435	3.75031	1.52663	1.11959	0.797311	0.848462	1185.5	2037.34	2547.15	2762.08	2649.44
9	1	1	2	1	0	.	.	74.1043	81.061	68.697	78.1122	69.1178	63.2095	7	4.96875	68.8759	64.039	0.241856	4.46791	-0.829496	1.9751	1.19699	2.45157	1.2994	4.72711	1.63859	1.516	381.625	29.2188	0.881227	1.22804	0.757361	1.717	0.287958	0.316103	6514.74	7218	7391.75	8104.33	9724.74
9	1	1	2	1	1	.	.	74.1043	81.061	68.697	78.1122	69.1178	63.2095	7	4.96875	68.8759	64.039	0.241856	4.46791	-0.829496	1.9751	1.19699	2.45157	1.2994	4.72711	1.63859	1.516	381.625	29.2188	0.881227	1.22804	0.757361	1.717	0.287958	0.316103	6514.74	6270.15	6349.27	6639.47	7987.47
9	2	1	2	1	0	.	.	88.0176	81.061	87.5275	78.1122	90.4964	94.0911	135.438	0.03125	81.8024	89.3114	8.69397	4.46791	4.77969	1.9751	3.70615	2.45157	8.15482	4.72711	7.11229	8.73536	168.125	5.4375	4.43564	8.39111	2.67665	1.717	0.344248	0.316103	6514.74	7218	7391.75	8104.33	9724.74
9	2	1	2	1	1	.	.	88.0176	81.061	87.5275	78.1122	90.4964	94.0911	135.438	0.03125	81.8024	89.3114	8.69397	4.46791	4.77969	1.9751	3.70615	2.45157	8.15482	4.72711	7.11229	8.73536	168.125	5.4375	4.43564	8.39111	2.67665	1.717	0.344248	0.316103	6514.74	6270.15	6349.27	6639.47	7987.47
10	1	1	2	1	0	297	552	92.6175	79.4159	92.0651	79.8287	165.003	69.7304	12.4375	33.4375	92.1428	91.4032	72.8607	51.7167	-21.6729	1.81764	4.29874	5.26524	3.78878	3.84821	6.65234	7.00345	114.938	95.75	4.11928	4.01696	2.53306	2.11703	2.98649	2.02452	2053.98	3731.05	3736.35	3823.83	3058.53
10	1	1	2	1	1	297	552	92.6175	79.4159	92.0651	79.8287	165.003	69.7304	12.4375	33.4375	92.1428	91.4032	72.8607	51.7167	-21.6729	1.81764	4.29874	5.26524	3.78878	3.84821	6.65234	7.00345	114.938	95.75	4.11928	4.01696	2.53306	2.11703	2.98649	2.02452	2053.98	1945.71	2093.08	2194.64	1827.25
10	2	1	2	1	0	255	552	66.2144	79.4159	67.5922	79.8287	91.3058	100.476	43.125	17.8438	60.733	75.1683	30.5728	51.7167	25.3081	1.81764	6.23174	5.26524	3.90764	3.84821	7.7666	5.24679	.	118.906	6.06559	4.18425	1.70101	2.11703	1.06254	2.02452	2053.98	3731.05	3736.35	3823.83	3058.53
10	2	1	2	1	1	255	552	66.2144	79.4159	67.5922	79.8287	91.3058	100.476	43.125	17.8438	60.733	75.1683	30.5728	51.7167	25.3081	1.81764	6.23174	5.26524	3.90764	3.84821	7.7666	5.24679	.	118.906	6.06559	4.18425	1.70101	2.11703	1.06254	2.02452	2053.98	1945.71	2093.08	2194.64	1827.25
11	1	1	2	1	0	137	254	76.7143	71.4351	76.2122	71.5819	76.8644	86.6795	25.8125	6.375	71.0316	76.034	5.83278	3.04764	10.6455	23.5458	3.78509	3.83112	6.62474	6.22771	6.07629	8.19045	.	.	3.30908	6.38614	2.76721	2.29317	1.80431	1.40015	4222.67	3769.66	3966.73	4133.21	5012.49
11	1	1	2	1	1	137	254	76.7143	71.4351	76.2122	71.5819	76.8644	86.6795	25.8125	6.375	71.0316	76.034	5.83278	3.04764	10.6455	23.5458	3.78509	3.83112	6.62474	6.22771	6.07629	8.19045	.	.	3.30908	6.38614	2.76721	2.29317	1.80431	1.40015	4222.67	4500.9	4658.16	4583.36	4273.9
11	2	1	2	1	0	117	254	66.156	71.4351	66.9517	71.5819	64.9591	103.725	36.3438	6.6875	64.6966	67.2788	0.262503	3.04764	36.4461	23.5458	3.87716	3.83112	5.83069	6.22771	5.60911	6.66275	.	.	3.78998	5.66677	1.81914	2.29317	0.995985	1.40015	4222.67	3769.66	3966.73	4133.21	5012.49
11	2	1	2	1	1	117	254	66.156	71.4351	66.9517	71.5819	64.9591	103.725	36.3438	6.6875	64.6966	67.2788	0.262503	3.04764	36.4461	23.5458	3.87716	3.83112	5.83069	6.22771	5.60911	6.66275	.	.	3.78998	5.66677	1.81914	2.29317	0.995985	1.40015	4222.67	4500.9	4658.16	4583.36	4273.9
12	1	1	2	2	0	523	1225	74.7463	68.7379	76.1639	69.1103	78.7945	76.2034	27.875	35.5938	76.4679	73.731	2.3266	1.92005	2.47241	1.64315	6.49016	6.37988	4.67714	6.41809	9.39227	8.26174	45.6562	48.125	7.09947	6.0131	2.2928	3.17735	2.24864	2.65593	958.25	1282.6	1441.76	1226.31	-307.166
12	1	1	2	2	1	523	1225	74.7463	68.7379	76.1639	69.1103	78.7945	76.2034	27.875	35.5938	76.4679	73.731	2.3266	1.92005	2.47241	1.64315	6.49016	6.37988	4.67714	6.41809	9.39227	8.26174	45.6562	48.125	7.09947	6.0131	2.2928	3.17735	2.24864	2.65593	958.25	437.1	249.021	195.937	-1028.58
12	2	1	2	2	0	702	1225	62.7295	68.7379	62.0568	69.1103	65.5076	64.0195	37.4062	17.1562	63.9941	63.2057	1.5135	1.92005	0.813881	1.64315	6.26959	6.37988	8.15905	6.41809	9.63746	11.6373	.	58.8125	5.57555	8.57407	4.06191	3.17735	3.06323	2.65593	958.25	1282.6	1441.76	1226.31	-307.166
12	2	1	2	2	1	702	1225	62.7295	68.7379	62.0568	69.1103	65.5076	64.0195	37.4062	17.1562	63.9941	63.2057	1.5135	1.92005	0.813881	1.64315	6.26959	6.37988	8.15905	6.41809	9.63746	11.6373	.	58.8125	5.57555	8.57407	4.06191	3.17735	3.06323	2.65593	958.25	437.1	249.021	195.937	-1028.58
13	1	2	2	1	0	162	405	81.083	81.3135	81.197	81.1421	75.2343	84.1297	36.7812	16.0625	80.0146	74.1081	-4.78025	1.98888	10.0216	32.2813	1.61627	1.96898	3.35087	3.098	4.18775	5.83595	.	68.5	2.21814	3.92572	1.96961	1.83769	1.91024	1.08444	3121.4	4673.65	5371.99	6139.91	7351.04
13	1	2	2	1	1	162	405	81.083	81.3135	81.197	81.1421	75.2343	84.1297	36.7812	16.0625	80.0146	74.1081	-4.78025	1.98888	10.0216	32.2813	1.61627	1.96898	3.35087	3.098	4.18775	5.83595	.	68.5	2.21814	3.92572	1.96961	1.83769	1.91024	1.08444	3121.4	2761.6	2908.2	4005.24	5909.96
13	2	2	2	1	0	243	405	81.5441	81.3135	81.0873	81.1421	85.967	134.041	28.9062	19.9375	77.209	79.4996	8.75801	1.98888	54.5411	32.2813	2.32169	1.96898	2.84512	3.098	4.74849	4.49409	57.3125	14.4375	3.04272	4.23544	1.70577	1.83769	0.258652	1.08444	3121.4	4673.65	5371.99	6139.91	7351.04
13	2	2	2	1	1	243	405	81.5441	81.3135	81.0873	81.1421	85.967	134.041	28.9062	19.9375	77.209	79.4996	8.75801	1.98888	54.5411	32.2813	2.32169	1.96898	2.84512	3.098	4.74849	4.49409	57.3125	14.4375	3.04272	4.23544	1.70577	1.83769	0.258652	1.08444	3121.4	2761.6	2908.2	4005.24	5909.96
14	1	1	2	2	0	473	1345	91.5545	87.8926	96.4389	94.1669	96.2681	136.026	23.0625	1.34375	87.989	91.4176	8.27911	4.90521	44.6081	28.1879	9.14513	6.80818	7.21061	5.67512	10.3527	7.86099	.	.	8.81188	7.11507	1.54081	1.36876	0.745915	0.491102	1955.45	1020	1792	2040.74	2480.83
14	1	1	2	2	1	473	1345	91.5545	87.8926	96.4389	94.1669	96.2681	136.026	23.0625	1.34375	87.989	91.4176	8.27911	4.90521	44.6081	28.1879	9.14513	6.80818	7.21061	5.67512	10.3527	7.86099	.	.	8.81188	7.11507	1.54081	1.36876	0.745915	0.491102	1955.45	2727.4	2060.53	1981.36	1199.7
14	2	1	2	2	0	872	1345	84.2308	87.8926	91.895	94.1669	81.7016	105.826	24.4688	0.03125	80.1703	94.0582	1.53131	4.90521	11.7677	28.1879	4.47122	6.80818	4.13963	5.67512	5.23157	4.39746	.	9.53125	4.03486	4.16117	1.1967	1.36876	0.236289	0.491102	1955.45	1020	1792	2040.74	2480.83
14	2	1	2	2	1	872	1345	84.2308	87.8926	91.895	94.1669	81.7016	105.826	24.4688	0.03125	80.1703	94.0582	1.53131	4.90521	11.7677	28.1879	4.47122	6.80818	4.13963	5.67512	5.23157	4.39746	.	9.53125	4.03486	4.16117	1.1967	1.36876	0.236289	0.491102	1955.45	2727.4	2060.53	1981.36	1199.7
15	1	2	2	1	0	.	.	79.038	86.0486	76.9518	83.0794	79.3834	81.6904	27.25	4.71875	74.523	79.7999	4.86032	14.6028	1.8905	9.52831	3.04117	5.94071	6.05084	8.19901	5.3429	8.10162	.	93.5312	2.39898	5.91393	2.94393	4.28546	2.1877	2.02229	2713.8	2667.25	2594.75	2767.27	3465.92
15	1	2	2	1	1	.	.	79.038	86.0486	76.9518	83.0794	79.3834	81.6904	27.25	4.71875	74.523	79.7999	4.86032	14.6028	1.8905	9.52831	3.04117	5.94071	6.05084	8.19901	5.3429	8.10162	.	93.5312	2.39898	5.91393	2.94393	4.28546	2.1877	2.02229	2713.8	4487.85	4466.9	4295.61	4651.01
15	2	2	2	1	0	.	.	93.0591	86.0486	89.2069	83.0794	118.496	109.321	28.25	17.625	94.1511	92.1548	24.3453	14.6028	17.1661	9.52831	8.84025	5.94071	10.3472	8.19901	14.0419	11.7069	.	91.5625	8.41493	9.85006	5.62699	4.28546	1.85688	2.02229	2713.8	2667.25	2594.75	2767.27	3465.92
15	2	2	2	1	1	.	.	93.0591	86.0486	89.2069	83.0794	118.496	109.321	28.25	17.625	94.1511	92.1548	24.3453	14.6028	17.1661	9.52831	8.84025	5.94071	10.3472	8.19901	14.0419	11.7069	.	91.5625	8.41493	9.85006	5.62699	4.28546	1.85688	2.02229	2713.8	4487.85	4466.9	4295.61	4651.01
16	1	1	2	2	0	.	.	73.8376	88.1805	79.0298	90.0233	86.1727	90.161	57.8438	34.4062	70.5746	76.6937	15.5981	13.9279	13.4673	8.72113	2.87028	4.64255	2.15223	3.42337	4.04946	3.2976	164.938	112.719	2.05223	2.41061	1.99723	2.11078	0.886989	1.42824	-638.5	354.4	451.5	562.19	1031.8
16	1	1	2	2	1	.	.	73.8376	88.1805	79.0298	90.0233	86.1727	90.161	57.8438	34.4062	70.5746	76.6937	15.5981	13.9279	13.4673	8.72113	2.87028	4.64255	2.15223	3.42337	4.04946	3.2976	164.938	112.719	2.05223	2.41061	1.99723	2.11078	0.886989	1.42824	-638.5	-827.95	-16.225	415.517	-1372.96
16	2	1	2	2	0	.	.	102.523	88.1805	101.017	90.0233	119.483	102.363	13.2188	18.375	107.225	98.3879	12.2576	13.9279	3.97493	8.72113	6.41482	4.64255	4.6945	3.42337	8.27339	6.98352	153.469	172.438	6.04906	5.01403	2.22433	2.11078	1.96949	1.42824	-638.5	354.4	451.5	562.19	1031.8
16	2	1	2	2	1	.	.	102.523	88.1805	101.017	90.0233	119.483	102.363	13.2188	18.375	107.225	98.3879	12.2576	13.9279	3.97493	8.72113	6.41482	4.64255	4.6945	3.42337	8.27339	6.98352	153.469	172.438	6.04906	5.01403	2.22433	2.11078	1.96949	1.42824	-638.5	-827.95	-16.225	415.517	-1372.96
17	1	3	2	2	0	.	.	.	.	.	.	.	.	.	.	.	.	.	.	.	.	.	.	.	.	.	.	.	.	.	.	.	.	.	.	-192.2	1340.55	1659.1	1909.01	2164.6
17	1	3	2	2	1	.	.	.	.	.	.	.	.	.	.	.	.	.	.	.	.	.	.	.	.	.	.	.	.	.	.	.	.	.	.	-192.2	-3551.3	-1866.78	-1197.63	412.722
17	2	3	2	2	0	.	.	.	.	.	.	.	.	.	.	.	.	.	.	.	.	.	.	.	.	.	.	.	.	.	.	.	.	.	.	-192.2	1340.55	1659.1	1909.01	2164.6
17	2	3	2	2	1	.	.	.	.	.	.	.	.	.	.	.	.	.	.	.	.	.	.	.	.	.	.	.	.	.	.	.	.	.	.	-192.2	-3551.3	-1866.78	-1197.63	412.722
18	1	1	2	2	0	343	748	89.6927	85.8681	90.9648	86.1527	142.531	91.6873	32.2188	45.5625	86.0265	84.0614	56.5046	54.5302	7.62594	4.63394	8.99486	10.7674	5.56524	7.5143	12.2703	9.0406	.	.	8.05742	6.05426	4.21287	4.17723	2.98635	3.98204	-1963.2	-1217.85	-1192.94	-1110.14	-945.381
18	1	1	2	2	1	343	748	89.6927	85.8681	90.9648	86.1527	142.531	91.6873	32.2188	45.5625	86.0265	84.0614	56.5046	54.5302	7.62594	4.63394	8.99486	10.7674	5.56524	7.5143	12.2703	9.0406	.	.	8.05742	6.05426	4.21287	4.17723	2.98635	3.98204	-1963.2	-2081.6	-1837.04	-1809.97	-1756.61
18	2	1	2	2	0	405	748	82.0435	85.8681	81.3406	86.1527	128.378	84.2423	31.8125	31.125	75.8223	82.6004	52.5558	54.5302	1.64195	4.63394	12.5399	10.7674	9.46337	7.5143	15.7981	14.2707	.	.	11.6565	9.29296	4.1416	4.17723	4.97773	3.98204	-1963.2	-1217.85	-1192.94	-1110.14	-945.381
18	2	1	2	2	1	405	748	82.0435	85.8681	81.3406	86.1527	128.378	84.2423	31.8125	31.125	75.8223	82.6004	52.5558	54.5302	1.64195	4.63394	12.5399	10.7674	9.46337	7.5143	15.7981	14.2707	.	.	11.6565	9.29296	4.1416	4.17723	4.97773	3.98204	-1963.2	-2081.6	-1837.04	-1809.97	-1756.61
19	1	2	2	2	0	523	820	69.2476	76.0611	75.9461	77.7928	115.01	140.443	52.5938	2.3125	66.5671	96.4992	48.4426	23.0687	43.9439	27.5563	1.54987	1.66809	3.3165	3.25299	2.91088	5.54758	.	2.6875	1.22425	5.5915	1.68664	2.31988	-0.0439184	0.372685	4797.2	2951.7	3351.4	3803.85	3972.89
19	1	2	2	2	1	523	820	69.2476	76.0611	75.9461	77.7928	115.01	140.443	52.5938	2.3125	66.5671	96.4992	48.4426	23.0687	43.9439	27.5563	1.54987	1.66809	3.3165	3.25299	2.91088	5.54758	.	2.6875	1.22425	5.5915	1.68664	2.31988	-0.0439184	0.372685	4797.2	5820.5	5882.7	6145.88	6792.01
19	2	2	2	2	0	297	820	82.8746	76.0611	79.6396	77.7928	80.9473	98.9571	56.3438	13.0312	83.2525	87.7885	-2.30521	23.0687	11.1687	27.5563	1.78631	1.66809	3.18948	3.25299	3.74051	4.4423	.	28.0625	0.787374	3.65301	2.95313	2.31988	0.789289	0.372685	4797.2	2951.7	3351.4	3803.85	3972.89
19	2	2	2	2	1	297	820	82.8746	76.0611	79.6396	77.7928	80.9473	98.9571	56.3438	13.0312	83.2525	87.7885	-2.30521	23.0687	11.1687	27.5563	1.78631	1.66809	3.18948	3.25299	3.74051	4.4423	.	28.0625	0.787374	3.65301	2.95313	2.31988	0.789289	0.372685	4797.2	5820.5	5882.7	6145.88	6792.01
20	1	2	2	2	0	235	601	61.9397	70.6073	62.8074	72.9391	60.3958	67.9586	0.03125	0.03125	64.4708	71.7325	-4.07493	-1.25007	-3.77392	-4.09659	3.42968	2.59831	3.86999	2.48215	5.43414	4.92943	208.531	19.0625	4.13246	4.32458	1.30168	0.935775	0.604854	0.587564	-3155.1	-3213	-3052.25	-2901.69	-3839.5
20	1	2	2	2	1	235	601	61.9397	70.6073	62.8074	72.9391	60.3958	67.9586	0.03125	0.03125	64.4708	71.7325	-4.07493	-1.25007	-3.77392	-4.09659	3.42968	2.59831	3.86999	2.48215	5.43414	4.92943	208.531	19.0625	4.13246	4.32458	1.30168	0.935775	0.604854	0.587564	-3155.1	-2770.1	-2944.5	-3110.89	-3628.99
20	2	2	2	2	0	366	601	79.2749	70.6073	83.0709	72.9391	75.0675	83.9052	42.4688	0.03125	73.4928	88.3244	1.57478	-1.25007	-4.41926	-4.09659	1.76694	2.59831	1.0943	2.48215	2.44153	1.94734	.	79.4688	1.87166	1.37707	0.569873	0.935775	0.570274	0.587564	-3155.1	-3213	-3052.25	-2901.69	-3839.5
20	2	2	2	2	1	366	601	79.2749	70.6073	83.0709	72.9391	75.0675	83.9052	42.4688	0.03125	73.4928	88.3244	1.57478	-1.25007	-4.41926	-4.09659	1.76694	2.59831	1.0943	2.48215	2.44153	1.94734	.	79.4688	1.87166	1.37707	0.569873	0.935775	0.570274	0.587564	-3155.1	-2770.1	-2944.5	-3110.89	-3628.99
21	1	2	2	2	0	357	822	77.6177	74.5896	78.8149	77.1788	75.9691	71.187	18.75	14.8125	73.2588	76.003	2.71035	1.92233	-4.81594	-15.8808	2.97528	3.24252	7.16166	7.37132	3.83865	7.66328	132.938	0.03125	2.62454	7.82854	1.21412	2.01466	-0.165255	0.955486	1298.75	2537.2	2344.94	2292.01	2188.75
21	1	2	2	2	1	357	822	77.6177	74.5896	78.8149	77.1788	75.9691	71.187	18.75	14.8125	73.2588	76.003	2.71035	1.92233	-4.81594	-15.8808	2.97528	3.24252	7.16166	7.37132	3.83865	7.66328	132.938	0.03125	2.62454	7.82854	1.21412	2.01466	-0.165255	0.955486	1298.75	805.6	1104.7	1204.09	1691.2
21	2	2	2	2	0	465	822	71.5616	74.5896	75.5427	77.1788	68.1616	63.4666	5.21875	1.21875	67.0272	90.4123	1.1343	1.92233	-26.9457	-15.8808	3.50977	3.24252	7.58099	7.37132	6.0042	9.82773	129.031	19.2188	3.189	7.7515	2.8152	2.01466	2.07623	0.955486	1298.75	2537.2	2344.94	2292.01	2188.75
21	2	2	2	2	1	465	822	71.5616	74.5896	75.5427	77.1788	68.1616	63.4666	5.21875	1.21875	67.0272	90.4123	1.1343	1.92233	-26.9457	-15.8808	3.50977	3.24252	7.58099	7.37132	6.0042	9.82773	129.031	19.2188	3.189	7.7515	2.8152	2.01466	2.07623	0.955486	1298.75	805.6	1104.7	1204.09	1691.2
22	1	2	2	2	0	385	930	54.6601	67.8699	55.522	67.8639	60.8176	58.6066	3.90625	6.625	54.0397	53.6591	6.77792	2.72997	4.94745	-3.54047	15.1219	8.68797	12.4023	7.00389	17.1396	13.1305	.	.	15.6239	12.2251	1.51571	0.985196	0.905422	0.681995	-207.866	35.5	387.5	365.609	385.612
22	1	2	2	2	1	385	930	54.6601	67.8699	55.522	67.8639	60.8176	58.6066	3.90625	6.625	54.0397	53.6591	6.77792	2.72997	4.94745	-3.54047	15.1219	8.68797	12.4023	7.00389	17.1396	13.1305	.	.	15.6239	12.2251	1.51571	0.985196	0.905422	0.681995	-207.866	197.529	5.54207	-93.3976	-574.174
22	2	2	2	2	0	545	930	81.0797	67.8699	80.2058	67.8639	84.5431	68.5495	10.4062	15.5	85.8611	80.5779	-1.31799	2.72997	-12.0284	-3.54047	2.25399	8.68797	1.60552	7.00389	2.55576	2.10058	.	.	2.10108	1.64202	0.454678	0.985196	0.458569	0.681995	-207.866	35.5	387.5	365.609	385.612
22	2	2	2	2	1	545	930	81.0797	67.8699	80.2058	67.8639	84.5431	68.5495	10.4062	15.5	85.8611	80.5779	-1.31799	2.72997	-12.0284	-3.54047	2.25399	8.68797	1.60552	7.00389	2.55576	2.10058	.	.	2.10108	1.64202	0.454678	0.985196	0.458569	0.681995	-207.866	197.529	5.54207	-93.3976	-574.174
35	1	2	1	1	0	171	293	.	.	.	.	.	.	.	.	.	.	.	.	.	.	.	.	.	.	.	.	.	.	.	.	.	.	.	.	3842.15	4915	4915.44	5024.76	5719.88
35	1	2	1	1	1	171	293	.	.	.	.	.	.	.	.	.	.	.	.	.	.	.	.	.	.	.	.	.	.	.	.	.	.	.	.	3842.15	2793.65	4474.73	5011.03	5881.95
35	2	2	1	1	0	122	293	.	.	.	.	.	.	.	.	.	.	.	.	.	.	.	.	.	.	.	.	.	.	.	.	.	.	.	.	3842.15	4915	4915.44	5024.76	5719.88
35	2	2	1	1	1	122	293	.	.	.	.	.	.	.	.	.	.	.	.	.	.	.	.	.	.	.	.	.	.	.	.	.	.	.	.	3842.15	2793.65	4474.73	5011.03	5881.95
36	1	1	1	1	0	229	509	.	.	.	.	.	.	.	.	.	.	.	.	.	.	.	.	.	.	.	.	.	.	.	.	.	.	.	.	2422.33	1039.45	1487.2	1691.59	1726.58
36	1	1	1	1	1	229	509	.	.	.	.	.	.	.	.	.	.	.	.	.	.	.	.	.	.	.	.	.	.	.	.	.	.	.	.	2422.33	2939.96	2371.11	1951.95	1363.3
36	2	1	1	1	0	280	509	.	.	.	.	.	.	.	.	.	.	.	.	.	.	.	.	.	.	.	.	.	.	.	.	.	.	.	.	2422.33	1039.45	1487.2	1691.59	1726.58
36	2	1	1	1	1	280	509	.	.	.	.	.	.	.	.	.	.	.	.	.	.	.	.	.	.	.	.	.	.	.	.	.	.	.	.	2422.33	2939.96	2371.11	1951.95	1363.3
37	1	2	1	1	0	358	525	76.8257	82.4618	74.7702	80.6149	77.3254	77.8935	18.6875	9.75	76.55	72.1742	0.775388	3.36926	5.7193	1.1641	3.00589	1.9474	4.36985	3.34256	4.11942	5.073	.	43.0312	2.15213	4.37355	1.96729	1.23024	0.699449	0.402518	2940.05	.	.	.	.
37	1	2	1	1	1	358	525	76.8257	82.4618	74.7702	80.6149	77.3254	77.8935	18.6875	9.75	76.55	72.1742	0.775388	3.36926	5.7193	1.1641	3.00589	1.9474	4.36985	3.34256	4.11942	5.073	.	43.0312	2.15213	4.37355	1.96729	1.23024	0.699449	0.402518	2940.05	2986.7	3027.7	3294.73	3728.74
37	2	2	1	1	0	167	525	88.098	82.4618	86.4595	80.6149	93.9696	76.0062	0.03125	8.96875	88.0065	79.3973	5.96314	3.36926	-3.3911	1.1641	0.888902	1.9474	2.31527	3.34256	1.20329	3.61101	193.812	5.46875	0.71009	3.50542	0.493199	1.23024	0.105587	0.402518	2940.05	.	.	.	.
37	2	2	1	1	1	167	525	88.098	82.4618	86.4595	80.6149	93.9696	76.0062	0.03125	8.96875	88.0065	79.3973	5.96314	3.36926	-3.3911	1.1641	0.888902	1.9474	2.31527	3.34256	1.20329	3.61101	193.812	5.46875	0.71009	3.50542	0.493199	1.23024	0.105587	0.402518	2940.05	2986.7	3027.7	3294.73	3728.74
38	1	2	1	1	0	248	586	82.7112	69.8851	86.2643	72.1104	81.722	80.2461	0.03125	5.75	86.8908	85.9204	-5.16879	-1.26463	-5.67427	-2.25375	6.17898	12.7787	5.03568	12.6957	6.52376	5.63392	6.8125	.	6.34229	5.44882	0.18147	1.48765	0.185098	1.63464	-348.113	-2125.7	-2481.85	-2726.65	-5345.73
38	1	2	1	1	1	248	586	82.7112	69.8851	86.2643	72.1104	81.722	80.2461	0.03125	5.75	86.8908	85.9204	-5.16879	-1.26463	-5.67427	-2.25375	6.17898	12.7787	5.03568	12.6957	6.52376	5.63392	6.8125	.	6.34229	5.44882	0.18147	1.48765	0.185098	1.63464	-348.113	-1316.7	-892.554	-1072.34	-1882.08
38	2	2	1	1	0	338	586	57.059	69.8851	57.9566	72.1104	61.7759	59.8595	0.03125	2.03125	59.1364	58.6927	2.63953	-1.26463	1.16676	-2.25375	19.3784	12.7787	20.3557	12.6957	21.6248	24.0447	204.938	50.125	18.831	20.9606	2.79383	1.48765	3.08418	1.63464	-348.113	-2125.7	-2481.85	-2726.65	-5345.73
38	2	2	1	1	1	338	586	57.059	69.8851	57.9566	72.1104	61.7759	59.8595	0.03125	2.03125	59.1364	58.6927	2.63953	-1.26463	1.16676	-2.25375	19.3784	12.7787	20.3557	12.6957	21.6248	24.0447	204.938	50.125	18.831	20.9606	2.79383	1.48765	3.08418	1.63464	-348.113	-1316.7	-892.554	-1072.34	-1882.08
39	1	2	1	1	0	98	244	82.2797	70.144	82.9266	72.0565	85.5018	82.6626	0.03125	28.3125	84.4555	80.86	1.04631	22.6487	1.80259	0.224711	9.00088	6.03306	6.18788	4.97682	13.5189	10.0652	129.781	.	8.68421	6.36183	4.83467	2.80845	3.70339	2.01556	1660.57	2327.8	2303.25	2674.33	2881.53
39	1	2	1	1	1	98	244	82.2797	70.144	82.9266	72.0565	85.5018	82.6626	0.03125	28.3125	84.4555	80.86	1.04631	22.6487	1.80259	0.224711	9.00088	6.03306	6.18788	4.97682	13.5189	10.0652	129.781	.	8.68421	6.36183	4.83467	2.80845	3.70339	2.01556	1660.57	1798.3	1763.22	2050.6	2482.53
39	2	2	1	1	0	146	244	58.0083	70.144	61.1863	72.0565	95.5069	36.9038	45.5	0.03125	51.2559	38.257	44.2511	22.6487	-1.35317	0.224711	3.06525	6.03306	3.76576	4.97682	3.67116	4.20651	.	.	2.88894	3.87879	0.782227	2.80845	0.32772	2.01556	1660.57	2327.8	2303.25	2674.33	2881.53
39	2	2	1	1	1	146	244	58.0083	70.144	61.1863	72.0565	95.5069	36.9038	45.5	0.03125	51.2559	38.257	44.2511	22.6487	-1.35317	0.224711	3.06525	6.03306	3.76576	4.97682	3.67116	4.20651	.	.	2.88894	3.87879	0.782227	2.80845	0.32772	2.01556	1660.57	1798.3	1763.22	2050.6	2482.53
40	1	2	1	2	0	593	1055	71.8566	78.0366	72.2424	80.0274	76.8291	128.757	7.84375	29.6875	78.5966	70.1767	-1.76748	24.3745	58.5805	28.6693	9.95298	7.06102	9.34491	5.98305	11.8002	14.2999	62.8438	102.844	10.5205	9.34628	1.27969	1.11389	4.95366	2.45653	1450.07	-120.673	-109.69	-151.012	-132.114
40	1	2	1	2	1	593	1055	71.8566	78.0366	72.2424	80.0274	76.8291	128.757	7.84375	29.6875	78.5966	70.1767	-1.76748	24.3745	58.5805	28.6693	9.95298	7.06102	9.34491	5.98305	11.8002	14.2999	62.8438	102.844	10.5205	9.34628	1.27969	1.11389	4.95366	2.45653	1450.07	3714.5	2022.14	1486.03	-408.319
40	2	2	1	2	0	462	1055	84.2166	78.0366	87.8124	80.0274	138.978	79.7396	3.25	53.8438	88.4611	80.9814	50.5165	24.3745	-1.24182	28.6693	4.16905	7.06102	2.62118	5.98305	5.16838	3.05064	52.2188	3.21875	4.2203	3.09123	0.948083	1.11389	-0.0405944	2.45653	1450.07	-120.673	-109.69	-151.012	-132.114
40	2	2	1	2	1	462	1055	84.2166	78.0366	87.8124	80.0274	138.978	79.7396	3.25	53.8438	88.4611	80.9814	50.5165	24.3745	-1.24182	28.6693	4.16905	7.06102	2.62118	5.98305	5.16838	3.05064	52.2188	3.21875	4.2203	3.09123	0.948083	1.11389	-0.0405944	2.45653	1450.07	3714.5	2022.14	1486.03	-408.319
42	1	3	1	2	0	233	615	66.4207	61.9947	70.283	66.3128	63.4079	72.1857	11.4688	15.125	66.3635	68.7372	-2.95559	-4.51926	3.44845	-1.14648	6.1274	6.88097	4.40004	5.08117	6.95973	4.99459	90.5312	.	5.41554	4.64336	1.54419	1.49677	0.351228	1.33345	951.9	1895	1802.8	1727.19	1634.26
42	1	3	1	2	1	233	615	66.4207	61.9947	70.283	66.3128	63.4079	72.1857	11.4688	15.125	66.3635	68.7372	-2.95559	-4.51926	3.44845	-1.14648	6.1274	6.88097	4.40004	5.08117	6.95973	4.99459	90.5312	.	5.41554	4.64336	1.54419	1.49677	0.351228	1.33345	951.9	468.3	465.944	585.289	91.5054
42	2	3	1	2	0	382	615	57.5688	61.9947	62.3426	66.3128	52.4428	51.3496	44.8125	7.25	58.5257	57.091	-6.08293	-4.51926	-5.7414	-1.14648	7.63454	6.88097	5.7623	5.08117	8.96774	7.84812	.	.	7.5184	5.53246	1.44934	1.49677	2.31566	1.33345	951.9	1895	1802.8	1727.19	1634.26
42	2	3	1	2	1	382	615	57.5688	61.9947	62.3426	66.3128	52.4428	51.3496	44.8125	7.25	58.5257	57.091	-6.08293	-4.51926	-5.7414	-1.14648	7.63454	6.88097	5.7623	5.08117	8.96774	7.84812	.	.	7.5184	5.53246	1.44934	1.49677	2.31566	1.33345	951.9	468.3	465.944	585.289	91.5054
43	1	2	1	2	0	254	373	.	.	.	.	.	.	.	.	.	.	.	.	.	.	.	.	.	.	.	.	.	.	.	.	.	.	.	.	4578.25	6652.5	7607.75	7835.98	8234.89
43	1	2	1	2	1	254	373	.	.	.	.	.	.	.	.	.	.	.	.	.	.	.	.	.	.	.	.	.	.	.	.	.	.	.	.	4578.25	3575.25	4142.75	4397.4	5293.52
43	2	2	1	2	0	119	373	.	.	.	.	.	.	.	.	.	.	.	.	.	.	.	.	.	.	.	.	.	.	.	.	.	.	.	.	4578.25	6652.5	7607.75	7835.98	8234.89
43	2	2	1	2	1	119	373	.	.	.	.	.	.	.	.	.	.	.	.	.	.	.	.	.	.	.	.	.	.	.	.	.	.	.	.	4578.25	3575.25	4142.75	4397.4	5293.52
44	1	3	1	2	0	352	877	61.6278	76.7141	63.9343	79.0211	63.2585	57.6267	0.03125	0.03125	69.1896	65.07	-5.93112	-2.44476	-7.44332	-1.76223	4.4992	5.60301	3.34554	4.2519	5.22636	4.42752	75.375	4.25	3.93002	4.38239	1.29634	1.18191	0.0451324	0.267629	-1379.09	-1140.35	-1145.84	-1090.18	-1098.09
44	1	3	1	2	1	352	877	61.6278	76.7141	63.9343	79.0211	63.2585	57.6267	0.03125	0.03125	69.1896	65.07	-5.93112	-2.44476	-7.44332	-1.76223	4.4992	5.60301	3.34554	4.2519	5.22636	4.42752	75.375	4.25	3.93002	4.38239	1.29634	1.18191	0.0451324	0.267629	-1379.09	-1254.55	-1200.36	-1528.21	-1666.69
44	2	3	1	2	0	525	877	91.8003	76.7141	94.1079	79.0211	95.2257	94.2359	0.03125	63.6875	94.1841	90.317	1.04161	-2.44476	3.91886	-1.76223	6.70682	5.60301	5.15826	4.2519	7.77961	6.09529	36.7188	94.125	6.71214	5.60516	1.06747	1.18191	0.490125	0.267629	-1379.09	-1140.35	-1145.84	-1090.18	-1098.09
44	2	3	1	2	1	525	877	91.8003	76.7141	94.1079	79.0211	95.2257	94.2359	0.03125	63.6875	94.1841	90.317	1.04161	-2.44476	3.91886	-1.76223	6.70682	5.60301	5.15826	4.2519	7.77961	6.09529	36.7188	94.125	6.71214	5.60516	1.06747	1.18191	0.490125	0.267629	-1379.09	-1254.55	-1200.36	-1528.21	-1666.69
45	1	2	1	2	0	144	381	82.9854	92.1405	78.1007	88.6641	83.8378	88.25	6.875	9.5625	81.7038	75.0223	2.13399	-9.57898	13.2277	13.2253	5.59389	5.28772	8.72568	7.59541	6.28033	9.11742	.	9.5	5.88712	8.82323	0.393211	0.860607	0.294195	0.497392	3158.5	2728.35	2945.12	3286.66	3903.4
45	1	2	1	2	1	144	381	82.9854	92.1405	78.1007	88.6641	83.8378	88.25	6.875	9.5625	81.7038	75.0223	2.13399	-9.57898	13.2277	13.2253	5.59389	5.28772	8.72568	7.59541	6.28033	9.11742	.	9.5	5.88712	8.82323	0.393211	0.860607	0.294195	0.497392	3158.5	3563.4	3785.4	3834.1	4181.18
45	2	2	1	2	0	237	381	101.295	92.1405	99.2274	88.6641	83.3465	107.34	0.03125	19.25	104.638	94.1166	-21.2919	-9.57898	13.223	13.2253	4.98156	5.28772	6.46514	7.59541	6.21855	7.1558	.	26.4062	4.89055	6.45521	1.328	0.860607	0.70059	0.497392	3158.5	2728.35	2945.12	3286.66	3903.4
45	2	2	1	2	1	237	381	101.295	92.1405	99.2274	88.6641	83.3465	107.34	0.03125	19.25	104.638	94.1166	-21.2919	-9.57898	13.223	13.2253	4.98156	5.28772	6.46514	7.59541	6.21855	7.1558	.	26.4062	4.89055	6.45521	1.328	0.860607	0.70059	0.497392	3158.5	3563.4	3785.4	3834.1	4181.18
46	1	2	1	2	0	398	616	65.5432	83.5068	67.4633	85.9488	67.4572	68.3865	0.03125	3.71875	67.319	65.6266	0.13821	-0.148744	2.75994	5.84918	11.1417	13.8084	8.69064	10.4909	13.0236	11.0399	32.5312	65.1562	12.0097	9.27117	1.01395	3.16988	1.76873	2.42351	-845.55	-1292.8	-889.9	-571.183	-72.6464
46	1	2	1	2	1	398	616	65.5432	83.5068	67.4633	85.9488	67.4572	68.3865	0.03125	3.71875	67.319	65.6266	0.13821	-0.148744	2.75994	5.84918	11.1417	13.8084	8.69064	10.4909	13.0236	11.0399	32.5312	65.1562	12.0097	9.27117	1.01395	3.16988	1.76873	2.42351	-845.55	-633.85	-784.868	-1040.24	-1342.06
46	2	2	1	2	0	218	616	101.47	83.5068	104.434	85.9488	104.015	107.865	0.03125	12.3125	104.451	98.9262	-0.435698	-0.148744	8.93841	5.84918	16.4751	13.8084	12.2912	10.4909	20.5481	15.5559	.	.	15.2223	12.4776	5.32581	3.16988	3.0783	2.42351	-845.55	-1292.8	-889.9	-571.183	-72.6464
46	2	2	1	2	1	218	616	101.47	83.5068	104.434	85.9488	104.015	107.865	0.03125	12.3125	104.451	98.9262	-0.435698	-0.148744	8.93841	5.84918	16.4751	13.8084	12.2912	10.4909	20.5481	15.5559	.	.	15.2223	12.4776	5.32581	3.16988	3.0783	2.42351	-845.55	-633.85	-784.868	-1040.24	-1342.06
47	1	2	1	2	0	292	580	77.9397	73.1201	79.2306	73.5914	79.2777	77.5784	0	20.7812	77.0363	75.2684	2.24137	3.71975	2.31003	27.1966	5.75491	3.63932	9.43703	6.30836	8.45869	11.0923	.	.	6.39444	8.8887	2.06426	1.88357	2.20356	1.80442	1579.45	1734.8	1537.55	2058.7	2807.89
47	1	2	1	2	1	292	580	77.9397	73.1201	79.2306	73.5914	79.2777	77.5784	0	20.7812	77.0363	75.2684	2.24137	3.71975	2.31003	27.1966	5.75491	3.63932	9.43703	6.30836	8.45869	11.0923	.	.	6.39444	8.8887	2.06426	1.88357	2.20356	1.80442	1579.45	719	1462.98	1567.23	1752.08
47	2	2	1	2	0	288	580	68.3006	73.1201	67.9522	73.5914	68.34	108.898	0	161.812	63.1418	56.8146	5.19812	3.71975	52.0831	27.1966	1.52372	3.63932	3.17969	6.30836	2.69584	5.08323	.	31.7188	0.99296	3.67795	1.70288	1.88357	1.40528	1.80442	1579.45	1734.8	1537.55	2058.7	2807.89
47	2	2	1	2	1	288	580	68.3006	73.1201	67.9522	73.5914	68.34	108.898	0	161.812	63.1418	56.8146	5.19812	3.71975	52.0831	27.1966	1.52372	3.63932	3.17969	6.30836	2.69584	5.08323	.	31.7188	0.99296	3.67795	1.70288	1.88357	1.40528	1.80442	1579.45	719	1462.98	1567.23	1752.08
48	1	3	1	1	0	389	751	80.5835	84.3556	84.1667	85.8504	87.4761	84.9631	17.4688	10.8125	76.3768	84.0294	11.0993	5.9537	0.933619	4.76877	4.67177	2.65134	4.45129	2.51335	5.50291	5.94023	.	180.281	3.9259	4.6409	1.57701	0.842146	1.29933	0.83604	-1970.43	-2058.91	-2166.45	-1866.42	-2424.06
48	1	3	1	1	1	389	751	80.5835	84.3556	84.1667	85.8504	87.4761	84.9631	17.4688	10.8125	76.3768	84.0294	11.0993	5.9537	0.933619	4.76877	4.67177	2.65134	4.45129	2.51335	5.50291	5.94023	.	180.281	3.9259	4.6409	1.57701	0.842146	1.29933	0.83604	-1970.43	-804.7	-811.2	-1934.26	-3248.25
48	2	3	1	1	0	362	751	88.1277	84.3556	87.5341	85.8504	88.6213	93.9608	0.03125	22.4375	87.8133	85.3569	0.808067	5.9537	8.60392	4.76877	0.630899	2.65134	0.575417	2.51335	0.724921	0.872649	.	.	0.617639	0.499903	0.107282	0.842146	0.372745	0.83604	-1970.43	-2058.91	-2166.45	-1866.42	-2424.06
48	2	3	1	1	1	362	751	88.1277	84.3556	87.5341	85.8504	88.6213	93.9608	0.03125	22.4375	87.8133	85.3569	0.808067	5.9537	8.60392	4.76877	0.630899	2.65134	0.575417	2.51335	0.724921	0.872649	.	.	0.617639	0.499903	0.107282	0.842146	0.372745	0.83604	-1970.43	-804.7	-811.2	-1934.26	-3248.25
49	1	2	1	2	0	211	414	69.7385	78.7849	68.3581	73.9828	68.7167	73.1114	8.59375	0.4375	66.8678	66.5998	1.84894	3.12555	6.51162	5.46807	6.9249	6.12101	9.83768	10.5802	9.25246	10.4565	.	14.2188	7.13123	9.74235	2.12123	3.02983	0.714114	0.897259	1964.6	.	.	.	.
49	1	2	1	2	1	211	414	69.7385	78.7849	68.3581	73.9828	68.7167	73.1114	8.59375	0.4375	66.8678	66.5998	1.84894	3.12555	6.51162	5.46807	6.9249	6.12101	9.83768	10.5802	9.25246	10.4565	.	14.2188	7.13123	9.74235	2.12123	3.02983	0.714114	0.897259	1964.6	78	1152.63	2149.9	3117.66
49	2	2	1	2	0	203	414	87.8313	78.7849	79.6074	73.9828	85.5049	83.2817	7	9.84375	81.1027	78.8572	4.40216	3.12555	4.42452	5.46807	5.31712	6.12101	11.3227	10.5802	7.90778	12.4645	.	38.9375	3.96935	11.3841	3.93843	3.02983	1.0804	0.897259	1964.6	.	.	.	.
49	2	2	1	2	1	203	414	87.8313	78.7849	79.6074	73.9828	85.5049	83.2817	7	9.84375	81.1027	78.8572	4.40216	3.12555	4.42452	5.46807	5.31712	6.12101	11.3227	10.5802	7.90778	12.4645	.	38.9375	3.96935	11.3841	3.93843	3.02983	1.0804	0.897259	1964.6	78	1152.63	2149.9	3117.66
50	1	1	1	1	0	776	1334	102.744	96.9367	104.392	99.6821	103.861	111.345	11.125	0.625	106.824	95.4305	-2.96299	6.93832	15.9145	13.7061	1.12957	1.50454	2.53599	3.38736	1.7874	3.87836	.	.	0.626651	2.09407	1.16075	0.939988	1.78429	1.33287	724.291	242.8	-213.058	-259.408	-352.893
50	1	1	1	1	1	776	1334	102.744	96.9367	104.392	99.6821	103.861	111.345	11.125	0.625	106.824	95.4305	-2.96299	6.93832	15.9145	13.7061	1.12957	1.50454	2.53599	3.38736	1.7874	3.87836	.	.	0.626651	2.09407	1.16075	0.939988	1.78429	1.33287	724.291	1788.85	1035.57	357.417	-621.566
50	2	1	1	1	0	558	1334	91.1292	96.9367	94.9717	99.6821	110.547	110.732	6.4375	2.71875	93.7069	99.2343	16.8396	6.93832	11.4977	13.7061	1.87951	1.50454	4.23874	3.38736	2.01348	5.66784	.	.	1.29426	4.78639	0.719224	0.939988	0.881443	1.33287	724.291	242.8	-213.058	-259.408	-352.893
50	2	1	1	1	1	558	1334	91.1292	96.9367	94.9717	99.6821	110.547	110.732	6.4375	2.71875	93.7069	99.2343	16.8396	6.93832	11.4977	13.7061	1.87951	1.50454	4.23874	3.38736	2.01348	5.66784	.	.	1.29426	4.78639	0.719224	0.939988	0.881443	1.33287	724.291	1788.85	1035.57	357.417	-621.566
51	1	2	1	1	0	201	500	70.8985	68.9825	71.5397	70.3202	67.3001	73.2759	0	4.78125	74.5354	67.2302	-7.23529	-5.1999	6.04576	5.78199	7.08612	6.10492	13.9367	10.9432	10.1233	15.2949	.	3.9375	4.45189	15.0925	5.6714	3.26508	0.202394	0.242136	1427.5	2156.1	2263.05	2533.53	3237.95
51	1	2	1	1	1	201	500	70.8985	68.9825	71.5397	70.3202	67.3001	73.2759	0	4.78125	74.5354	67.2302	-7.23529	-5.1999	6.04576	5.78199	7.08612	6.10492	13.9367	10.9432	10.1233	15.2949	.	3.9375	4.45189	15.0925	5.6714	3.26508	0.202394	0.242136	1427.5	.	.	.	.
51	2	2	1	1	0	299	500	67.0664	68.9825	69.1007	70.3202	60.8336	71.9824	0	3.28125	63.9982	66.4642	-3.16452	-5.1999	5.51821	5.78199	5.12373	6.10492	7.9496	10.9432	6.82847	8.59662	.	10.4062	5.96972	8.31474	0.858758	3.26508	0.281878	0.242136	1427.5	2156.1	2263.05	2533.53	3237.95
51	2	2	1	1	1	299	500	67.0664	68.9825	69.1007	70.3202	60.8336	71.9824	0	3.28125	63.9982	66.4642	-3.16452	-5.1999	5.51821	5.78199	5.12373	6.10492	7.9496	10.9432	6.82847	8.59662	.	10.4062	5.96972	8.31474	0.858758	3.26508	0.281878	0.242136	1427.5	.	.	.	.
52	1	2	1	2	0	443	813	65.4062	73.3119	67.5689	74.2576	60.2506	70.4848	10.6875	0.03125	61.5153	69.2746	-1.26475	1.61226	1.21022	1.93825	11.6452	9.42115	7.21412	6.47511	13.7155	8.45955	40.375	.	11.302	6.80972	2.41358	2.32792	1.64984	1.06918	-3237.5	-1464.09	-1902.74	-1926.62	-2891.03
52	1	2	1	2	1	443	813	65.4062	73.3119	67.5689	74.2576	60.2506	70.4848	10.6875	0.03125	61.5153	69.2746	-1.26475	1.61226	1.21022	1.93825	11.6452	9.42115	7.21412	6.47511	13.7155	8.45955	40.375	.	11.302	6.80972	2.41358	2.32792	1.64984	1.06918	-3237.5	-4527.9	-4440.88	-4471.48	-5172.77
52	2	2	1	2	0	370	813	81.2176	73.3119	80.9464	74.2576	88.6845	82.4149	0.03125	0.03125	84.1952	79.7486	4.48928	1.61226	2.66628	1.93825	7.19707	9.42115	5.73611	6.47511	8.97493	6.29179	.	56.7188	6.73267	5.80327	2.24226	2.32792	0.488524	1.06918	-3237.5	-1464.09	-1902.74	-1926.62	-2891.03
52	2	2	1	2	1	370	813	81.2176	73.3119	80.9464	74.2576	88.6845	82.4149	0.03125	0.03125	84.1952	79.7486	4.48928	1.61226	2.66628	1.93825	7.19707	9.42115	5.73611	6.47511	8.97493	6.29179	.	56.7188	6.73267	5.80327	2.24226	2.32792	0.488524	1.06918	-3237.5	-4527.9	-4440.88	-4471.48	-5172.77

## Sheet: RT_0target
P03	S05	5069.6	7376.49	9406.56	11762.6	9928.16	11214.1	12542.1	14413.2	13763.5	14853.4	12747.6	10950.6	6179.81	10914.2	15009.1	10082.6	10079.4	19343.1	8595.48	8222.27	10571.2	7613.48	10285.6	7922.28	15244.5	8386.88	6952.21	7953.95	9137.69	9808.19
P03	S06	11352.2	9333.87	11221.9	11146.6	10298	8477.23	10851.2	15558.6	10374.3	10981.6	16646.3	17485.7	8115.63	8214.62	13824.7	7896.64	8834.84	13925.4	8948.42	8786.2	7037.59	7876.11	10113.7	14031.2	10076.2	8060.18	10401.6	8334.26
P03	P03	12446.9	15010.7	12425.2	13258.5	9227.09	14051.9	17677.4	10980.1	9881.75	11423.8	6707.37	6293.7	8851.67	6563.07	8404.14	5064.42	5834.96	5682.22	4397.1	5845.47	6178.91	6318.76	5143.86	7141.36	6109	7271.43	6727.49
P05	S09	10361.7	33527.8	27442.9	13089	8214.78	16772.7	13146	10438.1	12869.8	9389.22	8364.59	9283.66	21782.5	11307.8	8962.32	10611.5	19357.7	12464.3	9473.23	22807.1
P05	S10	18742.8	17928.9	17955	16946	29120.5	17268.6	9555.15	14616.8	16409.5	16307	40302.7	24230.7	15568.1	11477.2	12554.3	13716.3
P05	P05	4504.63	8078.03	7804.18	6821.09	8264.4	9253.26	11884.1	10261.2	6432.71	7646.36	9458.47	8062.39	8250.52	6673.12	5230.13	4994.82	5681.84	5621.8	6769.05	5370.96
P06	S12	8784.95	10041	9503.62	9458	9870.25	10782	18829.7	9713.1	9166.37	9965.95	14524.2	12539.6	16190.1	20427.4	17036.1	18648.3	21385.1	22037.1	16657.7	10596
P06	S11	4854.3	8576.49	11024	11486.9	16849	18714.7	11869.8	14605	16440.4	12852.5	13772.5	15678.4	10209	12037.9	14041.1	14090.6	12615.4	16795.1	14863.6
P06	P06	7110.26	9142.89	10299.4	8376.21	5612.75	4828.91	12370	12290.9	11330.5	16142.8	15757.2	13227.4	7144.78	7597.59	10234.5	7523.09	11180.1	10432.7	7198.44	12698.4
P07	S14	44918.7	27181.4	24931.5	28516.4	26328.1	27761.9	23649.1	26036.6	30434.1	17169.5	39072.4	27246.9	22839.4	18233	20469.3	21395.1	30644.2	12425.3
P07	S13	19009.5	50156.2	32685.9	21569.8	28264.9	20864.3	26935.1	14109.6	18251.7	20928.3	23254.1	18715.5	13067.6	16134	24523.1	12955	21280.5	40435.6	33084.4	27487.5
P07	P07	8765.87	16285.7	12817	9147.94	13741.5	13293	19286.8	11829.2	10166.1	8270.25	7908.32	7501.29	10826.4	14196.6	10965.3	9938.54	11247.9	9019.33	7264.09
P08	S16	8164.4	17762.2	13326.5	7128	7976.85	10624.1	8494.09	6800.47	9061.54	10440.5	7697	12217.6	9944.37	14910.7	13762.7	9937.44	9943.74	10946.3	9607.55	11875.4
P08	S15	4392.1	4325.64	6894.03	11337.7	13815.5	15218.5	14439.7	10467.8	11008.8	13158	10236	13308.2	12532.5	13199.5	11709.8	10291.1	12175.1	13457.2	10575.8
P08	P08	15674.2	11705.8	10745.6	24518.8	12444.8	7347.92	9297.07	10488	10693.1	11019.7	12654.2	7696.47	5439.08	8180.82	5167.15	4281.01	4120.27	5414.23	4569.36
P09	S18	22468.8	22310.9	14474.3	18879.2	24742.8	18184.6	26897.6	13054.8	30156.1	14366.1	21263.2	33759.3	28964.8	18630.7	15892.7	14303.6	20172.3	23042.8	27998.7	36951.5
P09	S17	20884.6	18924.3	21436.8	100533	22514.1	26006.8	27675.6	23267.9	29930.8	33604.7	17124.1	23390.6	24042	27001.7	30632.2	31533.9	27242.8	21742.5	18619.4
P09	P09	11946.4	7033	7651.09	8860.82	8394.76	10304.7	7367.67	8824.69	7689.38	6676.1	7734.97	8786.18	12215.7	6624.13	10646.9	9272.66	6298.94	8865.16	8378.7	8835.53
P10	S19	10747.5	11430.5	12308.3	19213.2	19590.8	16228.9	13939.6	18204.2	21975.6	10605.2	16061.5	18974	24087.8	16371.8	25839.3	15630.2	32678.5	14869	13643.5	13347.6
P10	S20	13398.7	11531.7	12583.9	12301.3	12570.2	15326.2	15832.2	15039.3	13292.1	16340.3	15584.5	17900.8	11043.9	11251.7	12417.6	14803.4	12622.7	13104.1	11553.3	17419.4
P10	P10	10966.3	10103.4	10602.8	11118.9	11778.9	14496.6	9100.8	12449.6	7512.28	11458.6	7387.2	7498.8	10534.6	6764.02	7763.56	10303.7	7281.2
P11	S22	25716.4	28827.3	26195.5	19361.4	16487.3	24257.4	16854.2	26782.1	15400.5	17861.6	23108.8	9883.59	13447.3	15458.8	12886.9	17219.7	20435.7	14444.4	13341.7
P11	S21	18445	25351.4	31187	14140.1	21587.8	19356	22742.6	18136.5	16783.6	22710.8	18035.9	10241	15639.4	18837.9	10688.6	16071.4	13354.6	12147.8	11919.4
P11	P11	6363.22	6578.91	7221.65	9064.46	8234.58	6844.45	7508.65	8735.01	8114.4	8283.66	7902.29	7852.69	9815.97	9963.02	9236.86	10027.4	11140.5	11295	8822.57	9407.24
P12	S23	12659.1	18205.4	15638.1	20164.6	14707.8	14435.5	14599.3	14222.9	11626.4	27396.5	19112.4	11541.9	23665.3	24415.8	13423.1	12922.6	25986.7	10768	15888.1	12663.5
P12	S24	14472.9	9784.63	18918.8	15736.6	19800.2	23834.3	20360.9	19688.9	24627	22024.5	20345.8	10100.8	27647.7	34277.9	15150.8	18632.3	21728.6	14198.4	20548.3	16276.8
P12	P12	21627.1	21798.8	12162.6	19847.3	24354.8	17529.8	16258.8	16453	19543	13585.7	11601.6	8217.52	9665.61	9482.09	15429.5	14991	10588.3
P13	S25	26142.8	28840.4	38899.4	57378	24208.2	17318.6	21536	23541.2	27541.8	18171.1	24901.9	21848.3	14058.4	16629.9	23021.8	10553.2	14741.9	16514.4	9523.77
P13	S26	15248.5	23655.7	24181.5	20320.6	44499.4	30546.7	31437.9	15908.5	20142	12360.2	21379.7	33810.4	22671	46152.9	21149	16354.3	15365.1
P13	P13	4632.65	6658.44	6828.71	7913.7	7279.09	6145.05	13534.3	9095.06	6777.24	7801.63	9155.16	8899.11	11634.8	8374.79	10030.5	8457.2	7524.38	8168.93	10429.7
P14	S28	28760.4	16997.1	20731	17416.8	34646.9	30768.1	26158.4	20542.3	18474.8	28745.5	40845.5	32428.7	25339.5	22926.7	21077.3	18084.8	9526.11	13224.2	10180	11989.5
P14	S27	14420.9	13954.4	24924.1	13206.2	28932.4	15177	31685.9	22582.1	35191.7	27575.3	23134	20301.8	19987.3	27038.6	18137.5	15330.2	15549.8	17893.8	20751.5	17248.1
P14	P14	17178.8	16831.4	8865.12	14133.8	9818	8801.14	11828.2	13954.8	10762	12148.2	10268	13388.7	13613.2	12141.1	20658.3	12213.6	17327.5	15877.4	17048.2	17234.1
P15	S29	39340.5	14950.2	20601.5	28451.2	9253.63	21620.5	13823.5	23961.2	12421.8	12888.5	8302.96	10728.4	8253.86	18793.4	12417.8
P15	S30	20996.4	14103.4	21186.5	12698.7	20218.7	24282.9	23224	15955.3	13620.1	16418.7	12331.5	34518.4	9782.69	23614.7	15033.7	8685.32
P15	P15	12364.1	7689.63	9586.44	7876.39	5509.32	6234.01	9759.86	6418.95	6091.41	9116.95	10941.3	11788	6659.11	5689.11	8714.04	6366.9	6301.66	8595.39	11605.8	9587.05
P16	S32	12945.2	13162.5	12819.9	13360.5	12710.8	15094.6	19756	12233.4	18808.7	13773.6	13604.8	22694.7	15925.1	15171.5	13505.7	12307.1	13109.8	12262.3	9665.8	8775.85
P16	S31	12945.2	20970.7	16039.8	11944.9	12242.4	9866.25	9118.58	20528.7	29228.7	16406.9	14702.8	12704.5	10799.3	12205.3	13161.2	8374.16	6649.38	7336.94	8524.12	10834
P16	P16	20885.8	11677.7	8503.94	12529.8	10558.1	11587.2	17902.8	15591.6	8332.95	8869.06	10838.1	14519.5	7500.82	7801.31	5933.06	8084.97	8839.82	8623.51	8152.66
P17	S33	19102.2	23110	24042.5	26022.3	19704.5	21757	20771.4	22047.2	17258.7	14895.5	13110	11889.4	12834.2	8271.09	6867.36	18718.2	6156.64	5326.05
P17	S34	12974	8355.42	4461.24	7177.02	6335.16	8780.34	6440.78	8696.17	9330.19	7707.06	12173.3	8629.45
P17	P17	12017.7	3414.49	3221.18	5607.82	5234.33	4042.85	3930.19	3653.5	4390.92	5693.1	6919.99	5945.97	5576.5	8649.69	5760.27	8551.42	4414.93	4814.42	3861.33
P18	S36	12746	12720.1	17294.8	18569.5	19356.6	11891.2	32941.4	20690.1	16837.5	16256.3	31064.8	21943.7	14908.3	16238.2	13602.6	13981.9	11524.6	8723.8	7308.48
P18	S35	10128.2	8124.72	12297.4	16913	20809.1	18747.1	15670.5	16150.9	25414.9	15665.6	18908.1	16943.1	10867.1	17911	15096	18163.9	12134.4	23814.7	10868.6	12866.4
P18	P18	14316.1	12431.5	19651.6	11795.1	11389.6	20891.8	8672.59	11861.9	14665.9	10178.7	13383.5	13456.5	16105.6	14481.7	9762.37	11978.7	14554.1	13239.7	14110.9
P19	S37	18273.1	23569.5	20790.5	18128.7	31680.1	21328.2	22323.4	16774.2	23052.1	46072.7	33004.5	21479.2	14648.7	17440.3	14241.5	17080.1	11235.5	12965.9
P19	S38	88688.8	14336.1	14699.6	9818.39	13589.6	22548	9360.2	7571.6	12059.3	16292.8	17568.6	13982.7	11956.9
P19	P19	9643.06	8902.77	7805.49	14309.8	8703.95	10253.9	12294.1	12417.9	9154.47	13970.7	12197.1	8700.68	5210.23	4567.5	9053.91	6109.94	6509.5	6543.32	10005.7	5520.5
P20	S40	19680.5	19213.8	20134.4	13961.3	13723.9	15686.7	28425.3	14308.3	20834.7	16494.2	22771.9	14495.9	21242.3	14155.8	23528.9	11564.5	8350.85	11783.7	8856.63	20012.6
P20	S39	8764.55	9651.5	14247.8	10607.1	13407.8	13230.3	22820	7126.77	12616.7	14425.5	11933.8	12875.2	9227.26	7417.54	7007.55	20229.5	15158.5	13782.5	12621.2	8324.9
P20	P20	32426.3	19841.5	20813.4	22192	23744.8	13070	18334.8	16445.6	20565	20687.3	10570.4	10677.1	15066.9	11120.9	14299.7	10849.4	12835.6	11225.5	9990.65	13127.8
P21	S42	24658.4	23271.6	24535.9	26343.8	17429.4	11741.6	11769.2	12068.6	11227	16567.9	15629.2	13567	10462.2	11438.1	12863.3	11567.6	14612.1	11220.8
P21	S41	23052.6	14332.7	14415.5	13617.9	13766.4	13207.1	10427.4	23580.8	17012.1	9638.71	15730.5	15277	16021.8
P21	P21	9063	8433.53	10326.6	11226.7	9866.79	10143.9	9215.01	13316.5	10511.3	9012.85	17791	7860.88	14879.1	6578.85	14407.4	9257	10177.5	9486.43	11799.7	8300.9
P22	S43	8027.64	10555.3	9791.46	12379.8	11853.9	12186.3	12115.5	13652.9	15060.5	12329.6	10751.3	12764.4	8804.77	11433.2	11060.3	7315.31	7939.76	10436.5	7440.22	7891.31
P22	S44	5218.49	6564.97	8140.21	10911.3	11824.1	8406.84	13773.7	8263.04	8908.27	7144.78	7071.53	8705.8	9275.4	7237.4	9175.73	10544.3	10223.3	9631.59	8700.99	9436.4
P22	P22	13894.6	12878	10547.9	9596.05	7469.57	7844.26	9058.15	6612.74	7355.52	8066.77	6308.11	5888.81	7478.32	5833.98	6993.07	8254.59	7080.87	7971.68
P35	S70	44112.6	32233.8	28993.5	16988.7	19565.5	27015.6	14066.2	25697.5	21816.9	26574.4	21736.2	19090.8	17934.5	20435.7	23946.7	16626.8	10679.4	15577	20569.7	22480.2
P35	S69	14344.1	19947.3	16827.8	17181.7	26783	28425.1	14061.9	18869.6	21676.4	29720.8	23946.4	12945.1	14545.6	17252.5
P35	P35	10349.2	8464.54	9139.81	12648.5	12237.1	9793.55	9012.41	9336.29	12068.1	10588.3	10406.1	10448.8	11920.3	9051.39	7776.45	7139.19	10707.1	9060.58	11352.8	9832.63
P36	S72	10918.3	9759.17	11581.6	11147	11621.7	11542.7	12424	16208.3	16055	11628.9	18497.1	10618.2	11275.6	14364.1	18023.3	12363.7	10582	13552	14648.9	14137.7
P36	S71	12264	13628.4	16670.7	13385.2	10884.3	11532.4	10313.1	9627.2	12998.6	12321.7	11357	10274.5	18270.5	9908.3	8767.7	9674.87	10061.1	13423.8	10088.1	7719.09
P36	P36	17214.3	16801.3	10511.5	9875.74	9051.57	7793.96	7716.35	8124.05	7716.89	7105.15	10774.8	7387.85	7963.71	8203.57	9598.98	9085.35	9183.99
P38	S76	9928	13240.4	9860.23	10256.6	11161.9	12191.9	12548.6	15756.4	15386.4	17206.5	13567	17765.1	10466.1	16005.6	11432.4	11168.8	13392	9892.72	12679.7	10010.3
P38	S75	9424.59	10734.1	10004.9	12394.1	9617.42	9352.82	11111.3	8671.8	13770.2	10291.9	10805.1	13640.9	12925.5	13250.2	10717.6	12784.1	10986.5	11113.2	14753.3	9312.59
P38	P38	12881.5	23924.6	22564.8	17453.9	18864.7	25984.5	17261.4	17484.4	20374.7	20222.7	21621.7	21481.5	12551.8	14957.2	13466.1	12052.2	10804.7	17063.1	11500.7
P39	S78	22456.4	16599.2	19865.5	16074.7	15320.4	10777.7	21461.6	17676	9964.97	14007.5	21949.8	18431.2	14215.2	12536.1	9483.39	13095.2	17671.2	10282.5	12000.6	16100.4
P39	S77	23151.2	12275	14118.6	9217.15	9836.09	7533.08	17108.3	9076.05	8548.7	17637.5	12729.9	11918.2	10670.4	7453.23	11879.2	11601.6	9781.02	7520.48
P39	P39	6831.12	5998.61	6579.42	5375.07	7737.28	8213.3	8595.31	10501.7	7588.03	8737.31	7006.98	11589.5	5813.15	6765.39	5484.99	7668.53	4929.05	10538.5	5430.13	5506.36
P40	S80	14772	13071.4	29152	18058.7	20174.1	27328.1	22023.8	22349.7	10541.7	16670.3	15127.1	14627	13742.6	20983.7	14818.7	12821.6	13604	12209.9	14444.8	9583.53
P40	S79	15026.1	10414.6	12565.5	16766.1	16197.2	12879.6	14894.3	15198.1	10699.4	13117.6	19397.5	16773	13642.8	14553.5	11185.8	13110	9162.24	10615.1	10527	11011.2
P40	P40	11898.4	12925.8	10527	12861.3	10844.9	13397.3	10997.7	14897.2	13802.6	9703.61
P42	S83	8118.4	9976.58	7767.47	9402.72	8110.49	7103.37	8559.45	9572	15712.4	7647.39	7365.6	7680.64	6926.54	8085.68	6899.19	7548.07	9509.64
P42	S84	7896.49	8138.84	8623.44	6373.55	7011.94	7514.58	9427	8992.7	12271.1	9045.64	8043.43	8023.91	8298.86	9569.23	8096.86	7469.4	5570.57	9307.04	6270.96	9931.72
P42	P42	4814.83	5751.66	6467.41	4941.82	10182.6	6054.84	6372.7	6645.1	5424.72	9728.33	7022.82	5803.27	5143.84	6701.62	5512.32	5776.09	5347.7	3499.7
P43	S86	28103.6	25505.9	23247.7	19489.1	22737	18682.4	25186	28091.1	27874.9	20717.2	27961.6	35989.8	17806.8	16085.1	27573.5	16883
P43	S85	21652	15715.2	22983	21415.9	19847.7	17361.9	21720.1	24847	17086.8	18610.1	14698.3	17907.8	15881.5	16166.7	20679.3	30910.5	19563.1	17214	11753.8	23701.1
P43	P43	15196.7	13154.9	12636.7	9982.99	13156.6	8691.24	11481.9	11494.7	8640.47	7880.04	8673.52	9161.71	9084.62	6620.72	6526.29	9567.01	8064.41	7111.99	7357.96	7769.38
P44	S87	8774.52	10312.5	7555.49	9035.8	9284.28	8081.62	10561.8	12170.8	7977.25	20248.3	15663.4	12747.5	15912.4	19515.9	6578.48	11154.4	9825.87	6722.02	5584.16	6014.53
P44	S88	10169	8254.34	7931.21	9895.17	7418.98	10610.2	9675.23	9105.52	11209.3	11208.3	8795.47	6055.98	10631.6	10204.1	14645.9	11018.4	14783.6	12792.3	10868.1	12164
P44	P44	10867.8	11572.9	22830.8	13459.3	9532.5	10149.4	9872.78	9474.23	10011.8	7941.78	8095.53	7518.88	8343.44	14056	11802.1	7508.28	8035.05	6475.18	7683.65
P45	S90	22088.3	15037.3	22564.8	23206.8	14333.7	16193.4	15963.6	12493.6	12989.5	13812	13744.1	13193.4	11864.8	9999.44	10123.9	15678
P45	S89	16683.1	15482.4	10448.6	17480.5	8951.44	13924.9	17309.4	17671.1	10206.3	12384.6	11106.8	8466.96	7865.97	11735.4	12950	9638.54	12739.8
P45	P45	7965.32	5405.15	5290.6	9325.17	6470.31	9780.58	7201.9	6340.7	6113.77	6182.75	8028.19	5714.6	6318.23	7282.31	7329.51	5943.48	5932.37	8697.28	7561.38	6399.08
P46	S91	8001.81	9398.98	18188.3	14790.5	14680.5	12188	9806.28	11263.5	10432.1	11582.5	9118.17	9080.7	10111.4	9531.25	10459.3	10270.9	12215.1	9891.7	9502.42	10129.2
P46	S92	5708.23	4801.95	7295.69	8992.91	10587.9	6350.2	9209.55	7851.35	8635.55	6700.27	10165.9	9016	11364.2	10191.8	10211.3	10606.8	12798.8	8552.75	14834
P46	P46	15308.8	10409.4	10495.5	10504.2	8430.35	9831.44	8326.3	7386.4	6703.99	8325.13	8220.98	9012.78	7351.25	6300.74	6897.4	10535	7857.08	7873.84	9473.96	7021.76
P47	S93	23386.2	24066.1	37127.6	22615.7	23876.5	21400.1	26051.8	36608.6	30704.8	29140.4	36183.7	30273.7	15390.2	10428.2	13689.1	10973.4	13449.4	10293.7	11140.7
P47	S94	15762.1	25321.4	20943.5	15754.8	25425.2	21954.8	24522.3	21910.3	29085.7	14276.7	14749	20022.7	21819.9	19201.5	24485.6	23269.7
P47	P47	13673.7	15414.3	11611.9	22912	12919.7	16362.3	16923.9	12018.4	13713.7	13882	12573.8	14610	13618	10398	11254.2	10418.4	8812.29	9271.2	10112.3	8426.99
P48	S95	6009.25	5858.35	8697.57	8817.8	13006.9	8656.43	14123.1	11604.9	14142.3	14861.2	9822.65	11886.2	16811.6	12089.1	23781.8	13415.4	19308.7	14965.3	12355.8	10075
P48	S96	5587.84	6916.74	13862.9	11362.8	11297.1	12776.1	19240.5	8765.98	12631.6	10329.6	12933.3	8683.73	11753.2	9041.04	9921.89	19976.5	12169.8	16173.7	15462.4	13288.1
P48	P48	13653.3	15956.5	20079.6	20615.3	10837.8	20997.3	13545.8	13751.8	18640.3	15786.7	12817.3	10961	8449.22	11598.8	11277.8	9834.06	9326.07	7588.86	10011.8	8244.26
P50	S100	7170.1	13744.5	13232.5	19381.9	12650.4	6926.17	13005.9	17313	10918.8	14522.8	12024.8	21447.6	15011.2	9719.37	11216.7	8801.79	10437.1	8364.39	15345	10576
P50	S99	8802.82	10657.9	9906.05	12674.2	15014.6	23386.8	10406.5	16083.8	13030.6	12007.6	8357.41	19614.3	10940.7	19595.2	11240.1	11925.7	8440.1	14184.1	13104.4	7117.39
P50	P50	16936.5	11355.3	12873.5	11152.7	10212.7	11727.5	22185.5	8753.86	9880.3	7921.54	10042.5	6525.65	8779.9	9480.09
P51	S101	23718.9	41999.4	34999.1	16256.8	20467.4	29514	25610.1	10731.8	21904.2	17783.5	13362.9	15982.8	12564.6	10061.1
P51	S102	6868.94	14656.4	13181.8	19232.8	16888.6	9614.57	8219.78	9122.1	18447.3	10829.7	6423.36	8209.38
P51	P51	10694.5	6762.04	8273.31	6645.37	8342.11	6980.38	8129.53	6937.88	23131.9	5029.5	4805.78	4394.69	4227.84	5427.85	4996.39	5885.76	5688.75	5965.42	5250.62	5413.65
P52	S103	8202.99	11588.7	11102.6	12346.8	16086.5	14510.3	26082.6	17507.1	15061.7	23549.9	17187.3	23495.3	22560.5	13882.1	27589.1	21168	13600.1	21912.7	12181.5	14724.8
P52	S104	8909.06	13903.1	16147.5	19569.3	10413.1	14816.1	16650.1	12957	11937.9	12195.5	8806.33	8332.05	9762.85	9861.75	11612.2	14285	12693	10163.3	8635.81	10223.2
P52	P52	33962.1	18197.8	15704.1	15390.6	19465.8	15375.9	15435.3	16396.5	17189.7	14062.7	12924.5	15119.1	10934.5	15963.3	11403.6	11360.9	10863.9	8728.31	11541.6	11293.7

## Sheet: RT_1target
P03	S05	11605.9	7397.72	11637.9	12167.6	17597.7	10394.2	8750.22	8379.17	11496.2	11946.1	7979.76	10262.4	10702.3	10410.4	8612.58	11203.6	11622.1	11415.4	10708	13194.7	12597	15898.3	11813.1
P03	S06	6538.44	7877.71	9165.4	12328.9	9238.15	12773.5	9743.79	9889.83	9599.25	10544.2	12707.3	10217.7	11193.6	11798.5	17348.6	9434.32	9928.52	8662.96	10070.7	9124.36	9690.47	9737.7	9146.38	9988.53	9108.61
P03	P03	12640.4	13615.1	11291.2	14529.3	18565.6	13470	15728.4	9716.55	7556.4	19542.2	22079.6	5832.24	9280.51	11474.5	7592.46	7205.86	7987.69	12119.2	6507.82	4364.26	8589.8	8460.72	7283.92	9668.36	7316.83
P05	S09	29289	24243.7	24477.1	28848.4	28479.9	11145.9	11865.9	7482.02	16958.5	9473.86	22385.5	10478.1	8110.82	11569.4	10427.5	7765.01	14724.2	9590.36
P05	S10	25378	30390.1	21627.9	13446.7	12129	16510.9	16219.9	15755.2	18377.8	15998.1	9415.79	13545.8	9888.23	14591.1	12021.4	12857.7	13475.5
P05	P05	6728.47	7342.65	5636.8	8125.06	8287.52	8026.43	8306.46	4683.87	10115.9	8228.19	19863.9	7808.87	7694.28	6168.57	5822.81	7190.03
P06	S12	7626.25	14073.7	11218.7	15331	6909.31	8470.06	14761.5	16283.9	31306.5	12258.3	16880.7	21361.8	19434	13272.2	18092	18984.6
P06	S11	6312.35	8426.81	10726	8933.4	7785.68	10263.7	7491	13325.4	13556.4	12149.5	13732.4	11301.8	10544.6	14132	11247.6	14406.1	10928	11171.2
P06	P06	9695.19	9151.21	8821.29	11764.9	6991.71	13060.9	11546.1	13753.9	9554.98	10144.1	9881.02	10101.1	11963.2	7357.56	7374.6	9249.89	5725.15	6454.72	7478.76	8835.04
P07	S14	24752.1	31209.9	25267.9	31191.8	22139.8	17726.6	99344.4	34156.8	27092.9	15078.3	24873	11137.2	26730	11515.6	22378.9	16720.3	32062.8	9173.99	14754.6	27889
P07	S13	43179.9	27516.4	17162	14350.3	12713.6	18602.7	19887.8	15025.2	17279.7	15386.3	22255.8	22867.7	14019	27688.2	14982.3
P07	P07	7646.85	8062.22	8156.33	7967.64	10684.5	14779.6	11178.7	10911.1	8214.67	10534.5	8599.76	10413.5	8721.16	8679.48	9097.73	8575.91	6832.07	6918.96	7052.16	16125.8
P08	S16	9705.07	8933.06	6653.91	7551.44	5416.99	9359.19	7932.76	9676.08	17982.8	11103.2	10680.4	13205.1	9841.83	9560.54	14081.7	12686.7	11712.5	13170.8
P08	S15	5651.63	9883.74	10291.1	12821.9	11135.1	10640.6	9685.09	14540.3	10278.7	10588.4	11008.3	12138.3	9730.42	7624.43	10621.8	9438.36	11464.3	11634.6	8474.74
P08	P08	11250.2	10452.5	19584.4	13824.2	11828.7	8331.92	7914.68	4953.94	3708.65	4874.54	4565.92	4890.16	3562.94	4446.38	3714.45	9044.53	6588.09
P09	S18	28637	21671.7	20998.4	20274.8	13216.5	12898.9	17988.2	17616.4	25647.2	20825.8	33406.8	18553.6	40026.4	28669.3	29989.5	26874.8	36319.8
P09	S17	29009.5	19466.3	18905.5	25071.8	17133.1	14562	11324.1	33967.6	21341.7	34530.1	20046.8	19640.7	13717.6	32403.8	22875.8	14836.3	16371.3	21908.8
P09	P09	7307.36	7537.95	7034.39	6583.16	10785.1	18877.3	10643.1	12050.9	7564.71	10579.8	5569.71	9511.26	7698.6	8831.62	8764.68	9772.41	6551.37	8176.6	8995.56
P10	S19	13046.3	14819.9	25729.1	13303.2	18485.5	13534.6	17191.3	22760.6	10956.3	10444	16185.6	12071.9	9122	7444.28	17557.9	12153.8	12845.1
P10	S20	11894.3	12165.8	13294.4	18718.5	17968.4	11904.6	25893.2	14685.2	12023.2	15725.8	15148.7	10612.9	14333.3	8023.38	14718.9	13839	12848.8
P10	P10	11234.3	12003.1	9696.12	9026.62	12824	12845.1	13109.3	8213.28	11654.6	19314.5	8085.24	8714.82	6934.06	5894.66	6412.51	18225	9586.72
P11	S22	19180.2	13108.9	21741.4	14838.9	17849.4	21366.8	18949.1	20834.6	36356.5	19260.7	16901.9	21884.5	11387.2	17050.1	16248.6	11511.1	11846.2	20664.2	13823.8	10950.5
P11	S21	20912.1	24778.6	20211.8	21955.4	13600.2	15394.1	18342	11888.5	14837.6	15866.3	11153.3	16113.4	11395.7	10796.8	9432.12	11260.5	13382.5	11580
P11	P11	11455.1	8556.58	5333.81	7065.56	10233.5	7529.77	7726.23	6737.47	6564.91	8620.44	5651.5	7786.25	8664.63	10459.7	11245.3	7283.67	6004.04	8826.12	8629.25
P12	S23	10693.2	16093.3	16896.7	19767.8	17210.7	16932.1	10857.7	20786.6	14271.8	15263	10556.2	20200.4	11656.5	12708.2	11602.8	11666.2	13851.9	18188.7	16636.4	11007.3
P12	S24	11155.7	11822.6	10452.6	17386.9	18302.7	13207.1	16223.3	15274.3	18768.4	15646.6	14802.9	22155.3	11032.7	14502.5	14517.3	21156.9	12812.5	17189.4	14048	9107.52
P12	P12	20782.2	21959.7	12459.2	19096.7	10622.7	15182.5	16734.9	19600.9	19956.3	11416.3	11361	10804.2	12484.8	13172.7	21146.6	8819.07	10576.6	10130.3
P13	S25	21795.9	24410.2	38712.2	44486.9	15754.5	30590.2	27664.2	23606.2	25830.5	21680.6	24062.6	21446.1	12919	15680.5	14342.5	8115.12	8755.45	8639.84
P13	S26	22164.4	20806.1	19318.4	21570.4	27909.1	26476.6	34360.6	17798.7	15064.2	17719.7	15270.6	15567.5	11107.4	14172.6	15319.1	30586.4	14443	16865.9
P13	P13	5618.11	9070.82	10793.6	9627.57	6572.17	5527.01	7183.47	6557.07	6740.06	6559.43	8593.87	12018.8	6526.89	9928.22	7701.49	7892.13	8316.02	8220.25
P14	S28	15133.8	12566.4	19955.9	21009.3	17906.1	39837.3	25460.9	22391.1	27191.6	39730.9	30466.5	22056.2	24389.2	32372.4	21134.8	22065.1	13290.7	14140.6	11524.6
P14	S27	14336.3	13220.9	14104.4	12907	12023.9	20645.3	15000.1	17928.9	24516	18990.5	18159.8	15716.3	20482	23031.4	18670.8	20230.9	19706.2	16471.7	12256.8
P14	P14	8685.85	11078.2	11557.6	13476	11447.7	10884.8	15736.4	16698.8	16588.7	9975.19	11347.4	25347.8	16849.4	16520.3	16388	15739.8	10990.7	18780	12506.2
P15	S29	34757.8	33360.5	46504.5	24576	26973.1	19504.6	19341.9	36165	11455.8	12822.7	12363	11055.5	10430.3	39174.4	13858.8	21322.7	17960.8	17206.4	11426.6
P15	S30	22138.5	31301.2	23140.4	19572.2	20201.7	12149.2	11612.2	26591.7	15398.4	28766.8	15209.1	15727.7	15657.5	13115.1
P15	P15	8764.17	8897.37	7768.68	9277.04	9000.13	9727.65	8847.68	6686.49	5914.84	10167.4	12531.3	9160.65	7828.17	6881.47	9352.89	7431.73	8657.77	8154.36
P16	S32	9976.1	12727.8	14958	16129	12941.3	14111.1	13235.7	18992.4	24790.9	12546.8	16118.4	15441.8	13031.6	16736.8	20620.1	10493.5	13896	10350	10786.7
P16	S31	12928.9	11213.7	15310.9	14696.6	16000.1	10415.7	9034.7	12956.1	11006	16347.5	11044.9	10224.2	8582.7	9530.1	15175.4	6702.13
P16	P16	18818.1	33822.3	11841.6	22004.7	34447.2	8092.03	14258.4	24719.9	12437.5	8696.71	8106.77	8875.62	8300.94
P17	S33	27224.6	13074.9	17314.9	20951.1	14680.9	16912.4	16717.4	11494.9	7108	74.1833	3437.57
P17	S34	12527.1	7997.48	11051.5	17643.2	5227.11	7567.26	12550.5	10400.9	7499.16	10088	17554.1
P17	P17	5940.71	8726.52	3999.1	5582.01	4228.5	9908.77	5973.27	5449.87	15116.9	13258.7	5578.08	14959.3	8163.2	3725.14	5468.69
P18	S36	9652.52	11952.5	9035.41	12829.9	16766.8	14179.4	13989.6	16060.1	11498.3	15624.5	30926	14867.5	14574.2	15169.2	13190.6	8607.73	12327.4	10798.8	7091.27
P18	S35	8581.96	9846.9	9922.08	9196.4	8485.81	11344.4	19317.6	15711.3	11347.8	15116.2	11108	12000	19167.5	9156.76	17999.9	9916.51	9525.68	15338.1	9283.04	9618.99
P18	P18	12118	14400.4	10808.4	10832.7	9879.8	11591.2	11069.1	14020.6	12840.5	11185.8	10273.3	11052.8	9835	11923.3	11520.8	12790	10112.6	11071	11716.7
P19	S37	17226.2	18061.9	23200.3	18806.6	24060.7	19094.6	20853.1	27155.6	17933.9	16522.5	17596.1	24396.2	21444.7	11278.1	15529.3	17346.2	20695.2	19911.2
P19	S38	21799.3	16374.8	17319.5	25139.9	17356.4	17185.5	15621.2	13065.3	17918.6	13262.7	13552.2	10620.3	12613.5	19618.1	9638.94	10896.9
P19	P19	9396.31	10273.4	10006.7	7139.41	8865.34	8796.98	7876.32	6697.62	5659.38	9335.86	10226.2	4879.35	6110.09	5105.98	6316.64	4411.38	3914.4	6885.95
P20	S40	14475	10155	21254.7	22385.4	22771.7	15352.6	14208.8	20403.7	14398	18034.5	13813.9	13429.3	26483.4	12737.1	10056.4	8880.41	10294.5	22805.5
P20	S39	17877.3	11105.4	13340.4	9489.47	11628.1	16989.9	12827.3	11674.5	10419.6	7417.14	9170.04	10663.5	8401.72	8141.37	10439.4	11637.8	13293.7	9197	6425.65	14150.5
P20	P20	19140.2	21337.9	13008.7	14727.4	15629.6	15690.1	13742.2	15086.2	12877.2	11240.9	10723	14167.8	12467.4	9004.17	11987.7	17371.4	13729.9	16426.9
P21	S42	17591.3	10752	13085.5	15168.4	13264.2	13148	25659.8	13532.4	16325.3	20018.5	12387.3	14476.2	16539.7	11026.4	8687.81	12039.5	11756.8	12808.7
P21	S41	17623.8	14105.8	19648.2	15171.6	13852.5	9904.62	9120.42	7973.19	13062.7	9574.76	10638.2	12948	9080.03	17597.5
P21	P21	8607.15	11282.9	8845.26	9118.07	11653.8	16249.7	12698.4	8415.93	8691.85	7744.69	7391.26	7642.67	7848.07	14176.4	8020.73	10073.7	7386.5	8418.87	8996.18
P22	S43	5638.17	6827.07	6915.71	10257.4	8490.73	9966.42	13441.7	12897.9	13111.3	14686.3	13388.4	14594.8	10945.7	7972.21	10621.4
P22	S44	6451.7	5392.35	6808.88	6643.59	7041.78	8477.5	8433.12	7512.35	9943.54	10391.3	9618.6	7994.94	8433.03	9563.8	10636.2	7119.72
P22	P22	12675.2	16948.8	11967.9	10410.4	9240.46	9006.99	7999.77	8312.72	7022.19	5196.33	6867.42	7980.81	6007.6	7622.25	7737.53	6489.47
P35	S70	24145	24697.9	22660.2	27325.5	25018.1	15425	26345.6	15609.3	24044.9	23215.9	18707.1	22551.7	13495.9	25715.2	24195.2	16555.1	18184.1	10108.2
P35	S69	31351.5	15594.1	19999.4	16328	25097.8	18724.8	22228	16723.6	22026.9	18568	19437.6
P35	P35	12607.1	12520.3	11468.8	10189.3	12675.4	13542.9	14635.1	9251.63	8192.96	10088.7	10110.1	9292.22	9904.67	11449.7	9459.25	12430.5	9331.72	10907.4	10620
P36	S72	11295.3	8970.44	8342.45	10824	10223.2	12923.6	10593.8	13227	13694.3	13926.7	15861	10100.2	12294.2	10552.5	12996.7	11821.2	10730.1	9938.46	10350
P36	S71	9576.22	11379.5	12782.5	11413.2	9912.67	12522.8	11246.4	9596.07	8897.47	11161.6	11294.5	12210.4	8316.31	9907.66	10613.4	9388.39
P36	P36	27979	19563.6	27692.4	30287.5	8283.39	9046.51	5661.16	8303.61	8536.13	6951.69	5262.04	9121.45	9558.9	9503.65	8857.58	8073.82	9383.6
P37	S73	8173.54	8535.71	8857.42	11402.1	10907.2	13733	13667.8	16325	13041.4	13289.3	13802	17032.5	10674.5	14185.1
P37	S74	12901.4	16817.1	17384.1	10639	10230.4	13703.3	12911.1	17212.9	13331	9646.63	10755.8	11273.4	12280.9	16260.2
P37	P37	5582.36	6257.27	4995.66	6090.61	7596.22	16215.2	8823.88	6729.43	6823.35	7765.42	5747.21	6706.8	7876.59	16868.5	8286.08	6042.28	6315.45	5612.75	5782.12
P38	S76	10898.5	11304.5	11196.2	10713.1	14772.4	11527.2	15305.1	19977.1	16583.3	22384.2	15936.9	9077.54	11011.8	15591.3	13252	16022.5	9420.89	8818.54	8393.01	10747.3
P38	S75	6456.74	8516.98	11306.4	11115	9179.52	8562.16	8611.3	19012.5	12675.2	11185.6	16725.6	11748.6	10147.8	10035.2	9588.14	9241.67	10558.1
P38	P38	15182.1	11831.7	10112	11103.2	10835.3	8641.13	18301.9	14289.7	15055.1	9041.21	12926	17456.9	9963.78	12217.9	8431.81	12681.2
P39	S78	26167.4	26871.8	11248.2	19039.1	18343.5	22713.4	24049.3	8160.31	6044.14	10319.8	12547.9
P39	S77	18760	19740.4	27355.5	10459.7	10905.7	12079.3	6261.96	8360.71	8924.45	8368.86
P39	P39	11400.6	6888.56	6483.6	7574.87	7301.92	6593.38	7424.54	5732.01	6577.91	8778	5364.49	6027.86	5651.57	5102.76	6291.11	5114.35	3867.69	7052.58	4962.16	4835.11
P40	S80	14153.1	12201.4	15464.6	15211.4	17815.1	16606.5	18072.1	15700.6	9889.91	10763	21176	15114.8	11406.2	13780.6	11986	14138.1	9319.23	11631.5
P40	S79	14087.2	14984.8	12964.2	13630.6	11051.9	9708.86	13994.2	13367.9	12097.5	11894.8	8484.08	10691.2	13617.3	11164.9	11183.6	13480.7	15836	10471.2	12528.2
P40	P40	15363	27580.1	9798.34	11958.7	19687.6	13890.1	15906.1	9142.34	4047.25	9501.25	16423.6	11417.4	10777.8	14525.6	14014.1
P42	S83	8643.94	10110.3	7013.32	8498.51	7017.3	7955.42	6491.83	5905.79	9341.79	6817.18	8773.82	8038.74	6464.33	7455.86	7294.4	8104.29	6619.99	6445.24	9168.52
P42	S84	7718.72	8624.99	7397.5	6735.57	7431.38	7444.98	6733.44	6508.34	5329.33	7008.35	4820.63	7279.2	7612.21	6052.97	8722.8	6847.98	9426.12	9615.2	8718.73
P42	P42	9101.91	7561.95	7519.93	8874	4485.61	5505.09	6629.66	13643.1	5439.35	10204.7	5681.85	5842.38
P43	S86	22808.2	17136	24692.7	27096.2	12289.2	20283.8	16327.3	20608.2	20077.2	24991.4	30879.9	20739.8	15897	22770.4	20359.1	13638.9	25867.8	20423.2	20059
P43	S85	14207.6	17904.5	41922.5	9883.92	24200.1	27882.1	12522.3	20574.7	14687	22718.1	35414.7	18835.9	10950.8	14889.3	13199.2
P43	P43	10361.9	12454.7	11403.7	9593.27	9200.55	9266.97	11049.5	8388.32	6269.96	7100.87	8658.84	7737.03	8888.29	9471.17	8090.25	9820.89	8231.5	7837.95	6881.01	12776.8
P44	S87	6985.22	8473.95	8367.32	8437.16	9794.72	8497.84	13088.4	12310.8	12714.1	12664.6	10292	14976	13622.8	10173.7	9869.3	5943.91
P44	S88	5555.33	8512.91	8448.6	6275.62	8890.6	9524.98	7310.51	6622.88	10198.1	8587.83	7414.92	7562.03	6563.41	11193.7	9869.04	9143.06	12118.5	11406.6	11245.6
P44	P44	14911.2	11659.5	19412.3	12499.6	8879.97	9856.82	14541.8	9254.89	8791.62	9694.91	10317.4	10784.1	7435.97	7126.9	9220.08	8802.65	7147.38
P45	S90	15307.2	17093.7	18102.1	18561.3	20925.8	27318.8	22155.8	13621.4	14637.3	11346	12006.1	12095.8
P45	S89	12627.5	11174.6	17043.7	18192.3	10399.9	9576.7	14617.3	8750.6	10744.6	12101.2	9779.84	9307.17	9499.01
P45	P45	12690.1	8105.18	5341.02	12244.2	5649.83	6392.13	6973.63	6230.79	5326.49	8627.98	14115.7	6034.14	5215.95	6341.26	6307.53	7114.3	5987.02	5430.91	5601.53	5769.59
P46	S91	7385.57	11570.8	9503.01	11175.3	8739.02	9668.59	21128.9	14256.3	7246.57	10055.2	8715.9	10288.8	16044.3	10581.2	8243.24	12002	8815.71	17325.8	9496.03
P46	S92	8030.11	10189.1	9107.45	6519.52	8468.45	11251.9	8732.68	6618.78	7412.63	8556	8276.82	7538.07	10091.8	11425.3	7448.62	7572.18	8775.93	10837.1
P46	P46	17331.1	16017.7	9859.95	9863.84	8393.63	10156.5	8947.76	10141.4	9703.72	9402.83	9960.47	11498.3	9289.67	6869.08	9229.31	9087.79	16054.2	8068.95	7589.52
P47	S93	24261.6	22362.3	24241.6	30157.6	28927.5	49874.3	28266	12507.9	24898	12631	9811.01	11040.3	10700.3	17306.4	7178.02	12747.1	11317.2	10902.8
P47	S94	17379.9	25836.6	30927.2	26012.7	19457.7	20419.5	18216.3	17516.1	41085.8	15270.2	13616.2	13401.6	12860.3	13837.7	17013.8	14221	26017.2
P47	P47	12312.9	14699.9	11627.4	11820.6	12208.3	13200.4	10665.5	10236.6	8597.89	8378.73	11572.8	18845.2	9220.41	9396.71	11531.5	6802.82	8499.48	13826.7	10479.5
P48	S95	7612.56	10409	10341.9	7701.46	14978.7	15671.8	13050.5	14023.4	21502.4	11903.9	15408.6	13284.7	28690.1	15733.8	17129.2	13541.7	9815.98	9751.08	15795.1	9383.98
P48	S96	5932.26	7059.43	7887.5	8883.83	8996.01	8950.86	10171.6	11554.3	12235.4	13433.4	12099.1	7332.72	11313.6	12384.4	9332	11469.4	13147.2	15994	19468.3	12984.8
P48	P48	19239.6	13519.6	16447.8	16059	12022.5	12694.5	13989.4	13593.4	15958.5	15064.1	15362.2	12822.9	14313.4	8492.9	6642.57	8412.33	13379.1	8285.84
P49	S97	17362.4	16072.7	32845.7	28235.2	20154.5	47902.1	27196.2	24298.9	18443.1	21236.4	17069.2	17091.3	17938.9	10978.3	13756.3	15162.4
P49	S98	22942	17026.9	14799.6	15467	16280.9	8898.65	15127.8	19548.2	16369.6	20504
P49	P49	24675.3	9317.79	12915.2	14908.2	11715.3	14596.3	12144.1	13649.6	12244.3	11640.1	10831.6	15632.4	9788.79	13515.1	10417.7	11187.8	9966.31	9411.6	10036.7	8323.95
P50	S100	8175.67	10610.4	10177.3	10250.5	10175.1	13691.3	12069.1	8727.67	13493.4	7834.94	17609.8	11047	13274	15315.8	13155	10232.4	12308.4	8679.83
P50	S99	7747.7	7540.05	15093.1	11078.2	12702.1	12668.2	14284.4	14681.3	15235.6	12477.5	9129.61	12881.8	10463.9	9610.82	12960.8	15647.8	7532.62
P50	P50	21039.8	11291.5	5351.01	12143.4	7672.37	22269.9	10458.1	13928.9	10785.6	9184.41	7329.28	11753	11524.8	9865.94
P52	S103	6067.63	8505.64	6859.51	10846.5	17256	18272.3	18046	17725.1	24192.3	13814	19651.4	16947.3	11122.7	8386.07	10095.6	10995.3	15740.5
P52	S104	9068.68	10737.5	12987.8	8821.81	11625.1	20664.1	22439.1	14123.5	11166.8	13661.9	8372.55	12546.1	20700.4	8003.96	9406.09
P52	P52	16651.7	12896.7	20525.6	14173.2	18935.8	13826.3	21623.6	19872.9	14131.2	22408.1	17387.8	15443.2	17212.9	12854.1	10325.1	12090	11542.7	12990	13973.9

## Sheet: RT_2target
P03	S05	5420.79	5201.09	12839	9177.4	7922.96	8844.82	8195.97	11708.7	5749.92	5899.4	8653.78	8150.71	18468.8	7598.4	5295.88	8076.78	1701.42	12653.7	8904.3	4996.93
P03	S06	9889.33	8275.56	9119.47	10872.3	8879.96	9975.67	5855.4	7695.31	7386.43	6702.31	3292.51	6444.28	6123.79	9439.41	4892.9	7233.1	8414.09	9052.03	11061.5	9524.01	9665.15	5300.94	8982.61	2762.24
P03	P03	26163.8	12034.9	11752.6	8592.89	5847.14	9935.57	6713.91	3826.34	4382.29	5400.84	12586.1	5295.65	10452.4	5613.02	3155.33	5064.31	7568.04	5304.41	5827.88	7939.12	4940.89	3989.59
P05	S09	19625.4	12873.9	12174.6	7664.45	12908.4	15976.7	6246.39	9959.46
P05	S10	12929.7	13782.3	15268.4	11302.6	6998.52	23029.4	5490.43	10242.2	10745.5	6288.02	5901.91	7728.32	8289.48	4291.47	8325.7	4755.24	5786.63	9837.51
P05	P05	5329.02	4759.6	14514.7	8949.75	14766.2	6024.17	5414.27	2842.68	4248.72	7681.1	9989.01	4326.47	7450.15	4016.97	5258.41
P06	S11	3524.42	2146.78	5213.16	5214.05	4209.54	9756.44	6674.29	5084.76	2978.59	9793.2	10870.5	4376.55	7975.14	5587.04	3454.61	8617.71	2800.77	11909.9
P06	S12	4896.67	4203.09	7582.3	3679.29	8073.86	6610.87	3295.22	7130.21	5703.6	13922.6	3015.08	6195.06	3649.91	7711.6	6648.2
P06	P06	11632.3	4919.22	2055.7	8643.72	6502.07	6991.94	3004.69	3538.75	3141.24	5169.96	6477.66	5455.84	5172.54	5881.19	8575.66	6798.45	4593.32
P07	S13	26219.9	24424.4	25232	18496.2	7418.41	4959.71	7126.96	9934.9	9805.51	11574.2	9908.52	11671.3	20368.1	12963.6	21784.2
P07	S14	24065.9	13610.5	13809.7	14911.7	14048.8	13470.1	16472.3	6271.07	10448.3	4209.97	8765.26	7318.16	4897.29	5156.07	3660.71	4700.16	5908.32	11850.3
P07	P07	8494.37	10977.5	13386.3	5126.62	8425.23	8269.21	6036.47	4737.88	4282.31	7285.23	3181.08	3452.03	7352.81	2899.03	6415.96	3643.56	3626.04	3032.53	4479.62	3871.79
P08	S15	3950.55	4057.61	3563.93	4355.22	6757.91	1673.67	4916.92	2948.72	2955.62	2387.37	3723.65	2468.8	5697.6	8662.43	4478.54	4080.1	2987.18
P08	S16	5012.95	7739.42	7428.05	3881.57	3287.18	4609.36	9300.6	6372.05	7144.97	9543.15	9447.84	7642.05	5460.45	6251.83
P08	P08	5024.95	4004.21	16064.3	17035.9	9599.74	6590.18	4342.16	7051.95	8701.69	4368.41	4351.69	5585.81	2743.7	2222.47	3295.24	3967.74	5997.68	2525.01	2492.48
P09	S17	23410.6	24634.2	16698.7	14344.7	12885	16190.1	22015.2	8436.49	7587.68	11095.3	4948.81	13461.4	8977.29	12811.1	8879.56	18052.4	6095.05	5564.77	4426.59
P09	S18	9742.39	20378.1	9059.21	100265	19487.5	10064.9	13391.4	5576.69	22012.6	14947.9	6320.57	10863.8	14755.4	7719.27	21450.7	18472.3	6714.19
P09	P09	6897.87	7075.34	5597.12	4404.3	4775.02	5147.55	4723.05	5516.72	3659.51	8990.83	5255.93	5200.86	3269.4	4003.79	6653.61	4727.46	4554.95	8005.09	4974.26
P10	S19	10990.9	7078.47	7781.15	11578.2	3248.59	5242.89	3581.53	6260.06	15121.6	15501.7	3336.85	10233.7	12739	2567.68	8672.69	3398.47	5863.32
P10	S20	9672.14	13442	10540.8	15542	12141.3	9807.27	7277.47	9382.41	3281.57	5576.45	5575.95	4007.06	6598.79	6632.11	3521.61	5047.43	14345.1	7978.74
P10	P10	14609.6	9646.09	8601.74	5544.13	4546.88	5110.37	5204.69	3906.82	5624.33	15362.1	6409.23	11738.4	5149.14	5559.64	4700.5	4146.96	7667.3	6179.87	8497.98	7886.71
P11	S21	16825.7	18080.6	12852	11689.9	14611.2	10515.5	11638.2	5919.43	2934.36	8919.8
P11	S22	17448.6	9681.14	7372.22	9697.87	13846.8	9547.61	12647.6	10996	12638.6	6740.15	11643	4520.47	11447.6	6245.14
P11	P11	9049.52	5309.32	5590.95	4708.74	7168.8	4145.93	4847.51	6941.7	11262.6	9793.77	6825.57	4981.33	7039.91	3820.07	4062.13	7193.68	8903.97	6092.7
P12	S23	6758.48	17648.8	8519.88	9442.64	15375.1	14936	10604.2	7162.62	21666	6569.18	7716.65	13527.3	5837.8	12483.1	3495.87	10430.2	11099	10680.4
P12	S24	6682.79	5584.29	3655.7	4876.07	4234.43	4470.33	12768.5	8634.19	6568.81	6304.08	5789.3	5841.33	6464.71	2704.52	5071.76	6292.36	8503.04	7376.96
P12	P12	12565.9	28541.2	11046.5	14933.4	25260.1	10466.1	13000.8	9433.04	2872.71	6708.93	4145.23	3320.35	7538.88	7978.23	8844.62	7340.9	6402.52
P13	S25	27734.7	22446.7	23350	29989.4	17294.8	17357.2	16627.8	11426.3	27942	12069.4	36957.8	7137.06	15935.8	13475.7	4255.97	5187.35	3452.03	4898.75
P13	S26	21475.2	4610.75	12817.1	6332.23	6949.3	3325.85	6143.02	18741.9	4849.37	12538.8	10872.3	10687.9	5696.38	6102.64	6081.51	1309.99	3864.45	5393.41	8830.17	7911.8
P13	P13	5970.11	3371.44	4749.41	3875.09	7145.95	2466.2	3141.8	2775.4	4787.5	9999.35	4754.86	5175.86	4199.95	7021.47	2407.23	2470.5	4442.99	7533	7607.21	6915.95
P14	S27	13010.8	19767.6	14987.7	7166.05	4487.43	14307.8	4549.74	8945.3	11633.1	5608.89	12091.8	6497.98	10086.3	6560.25	12986.6	7570.96	16116.6	6077.34
P14	S28	6307.49	7657.25	8471.13	15949.2	12698.1	9079.67	12554	3565.48	6730.01	4762.58	8321.59	10381.5	4598.46	4129.99	6358.69	5554.69	4998.76
P14	P14	12563.6	9950.58	5024.2	5458	5696.47	10491.8	4876.75	6679.39	4092.24	7663.16	4952.78	11429.9	5583.41	2984.92	6796.83	16139	11236.4	4905.8
P15	S29	23365.4	23448	11699.4	18627.2	14083.2	11510.4	16308.2	4621.32	8688.34	6479.29	4165.17	5318.33	10456.3	8322.63	3686.39	3172.14	6286.96	27082.1
P15	S30	35835	8844.75	6896.28	3737.68	10863.9	13930.6	12598.4	16460.3	14652	1629.19	12686.7	7598.98	5424.72	7079.13	1827.88
P15	P15	8208.54	4256.16	3137.3	5209.57	10003.9	2943.41	1701.16	4043.95	15551.4	3469.01	4698.91	2851.91	2243.4	5649.68	4600.5	2722.23	4176.9	2217.22
P16	S31	7755.62	12639.6	13935.4	9786.88	7849.73	11359.4	14400.3	12733.9	6062.82	6332.62	9824.1	9741.82	9407.43
P16	S32	8150.98	12820.8	9888.5	10107.9	14720.4	12208.2	10259.3	9355.02	13083.2	5476.84	9937.63	8164.84	8402.57	8204.25	8891.15	10584.8	5036.57	7924.4	4523.24
P16	P16	5508.82	4287.38	5219.04	7230	6454.24	8805.66	10590.4	16406.9	6028.53	9391.6	8666.78	14995.5	6321.06	4529.08	8265.68
P17	S33	31690.2	22576.7	14496.6	21359.9	13104.9
P17	S34	18263.7	13218.7	7245.23	4576.56	12137	5657.95	6428.44	3134.63	9200.27	7850.98	10871.8
P17	P17	3541.35	9910.02	13100.7	3366.05	3615.74	3490.72	4766.95	4927.83	5447.77	4830.42	3922.36	3507.41
P18	S35	5241.92	6812.74	6699.82	5089.57	7601.22	6032.95	4993.65	2930.45	10256	11087.1	10453.5	5359.75	5783.33	12583.7
P18	S36	12536.4	8604.65	7290.99	9073.18	7258.82	6623.19	12547.4	2719.09	13231.6	6325.43	3201.12	3283.96	3814.9	4686.14	5414.18
P18	P18	13639.6	11651.2	5195.19	5646.86	11483.7	7291.57	10276	9321.65	5568.14	7307.22	5324.17	9574.41	16831.3	12051	3923.5	6325.82	14091.6
P19	S37	23005.8	22676.9	5779.38	15950.6	4694.55	3468.69	4925.28	5126.1	12869.8	6968.73	3863.16	9223.69	13171.4	10767	3343.74	3009.8	2572.03
P19	S38	17965.4	20003.2	14894.6	16719.4	14201.3	11262.6	9923.01	10014.8	13527	9588.11	16987.6	13054.1	6846.02	5103.55	6295.43	8667.03
P19	P19	9639.11	7694.85	4587.27	9645.29	7138.71	4450.14	4004.22	2539.77	2538	4734.25	5029.2	4255.65	6066.8	2672.84	2665.8	4024.03	2406.88
P20	S39	11805.7	5729.25	5642.8	6971.01	5641.22	7605.97	5386.8	6213.11	5087.33	5271.2	5633.63	4976.58	11284.1	5080.49	5070.32	6560.78	4874.47	8842.8
P20	S40	13357.6	16986.2	4038.98	6711.22	3690.04	10888.3	8651.83	9470.28	3126.68	9311.67	2977.83	12648.7	3072.66	2724.26	3789.94	6672.94	2569.85	8392.95
P20	P20	15551.3	10299.8	9189.44	6441.29	12462.6	4632.28	9102.18	4488.77	17399	5810.22	4650.36	5402.89	3634.41	4778.46	6638.97	8498.72	4280.66	13437.5	9400.18
P21	S41	6433.49	12959.7	12854.9	5692.23	6150.55	11747.7	8785.63	10292.3	6918.6	5876.6
P21	S42	19824.5	19714.1	17913.5	13519.5	8788.71	8598	11873.5	8817.68	18066.1	15962.9	4932.94	10215.1	11096.5	11295.3	6126.65	13784.2	8189.61
P21	P21	12902.7	17972.5	7975.76	3585.16	7547.96	3704.71	8020.09	8355.09	8096.02	5281.91	5581.48	3777.43	8928.43	7776.75	10288.2	5353.38	7160.71
P22	S43	5150.69	3098.45	6669.42	9566.58	4389.03	5426.6	5557.54	5376.24	7789.98	6047.33	2857.51	5674.29	5733.61	3824.97	10534.4	5217.93
P22	S44	5745.56	4646.22	7028.7	8737.58	6791.63	5874.31	6496.01	5995.02	3969.2	7891.64	5808.93	5676.28	7269.78	4591.69
P22	P22	13354.8	10051.7	7716.14	8962.52	3281.66	4253.75	7318.53	5738.26	3803.51	4912.33	5259.17	7269.49	4852.45	8279.22	5866.17	4077.06	5216.6
P35	S69	14922.9	12600	6838.75	3200.15	8945.72	13051.8	12758.1	4164.53	6966.65	8741.16	13515.8	5320.57	12753.2	6826.97	3318.02	7120.49
P35	S70	17361.4	7421.5	25216.2	8105.46	4133.77	5794.15	15363.9	5472.85	11956.2	5284.68	5037.58	12136	4506.51	4610.91	3875.07	12224.7	7468.23	6110.89	6440.59	4985.5
P35	P35	4770.28	4168.22	7105.68	3816.61	7264.35	6710.02	3673.47	2833.21	12483.8	4489.08	6401.01	7016.24	4380.43	2555.44	3912.7	4180.21	9838.91	4508.93	5741.95
P36	S71	8346.01	9673.34	11279.4	12140.9	10936.6	7148.11	5533.21	9268.17	5686.78	5498.2	6478.32	11228.4	2671.85	5397.4	5152.63	8963.96	14341.2
P36	S72	8956.07	4707.61	7880.46	7508.06	8213.67	11908.8	11445.9	7583.74	12865	9194.94	7274.8	10359.3	10308.9	6997.33	7510.31	10790.1	9688.66
P36	P36	16239.1	8831.47	6379.99	8473.32	4524.54	4638.81	4688.09	4666.14	4790.27	9165.61	5369.54	10025.8	5186.3	7150.83
P37	S73	10705.4	10586.7	12909	18255	10668.7	23505.8	13224.1	23300.4	5192.39	4533.15	10606.6	4895.42	10543.3	13719.4	14815.3	7464.16
P37	S74	11897.7	13309.9	7645.18	3161.63	14043.3	4803.53	12848.8	10969.7	8767.93	11489.5	6121.66	6481.76	3187.07	2575.04	3728.87
P37	P37	7426.82	4072.99	4703.2	5195.38	3464.35	4779.73	1955.49	3853.28	2123.65	3438.97	5388.94	4095.35	5124.9	3939.34	5442.73	2950.58
P38	S75	6224.82	4356.95	6124.33	3150.6	4377.1	4783.88	5247	1956.21	7747.17	2757.69	9508.88	4038.86	5454.52	3505.96	4356.36	2692.32
P38	S76	8054.53	5239.5	6504.25	4692.32	6583.54	2073.44	4614.18	6055.91	7596.47	11713.5	3350.74	10407.9	4556.51	2565.66	10414.6	6044.68
P38	P38	11567.6	12062.7	17094.1	6432.85	9046.11	18838.5	8494.02	18902.6	9124.69	11949.9	10325.9	6094.36	5807.27	7124.38	5324.04	10615.2	5847.56	9396.44	6374.81
P39	S77	7631.08	5776.97	10749.3	9866.68	5027.61	12332	10733.1	2800.22	4318.96
P39	S78	18799.8	8820.6	3551.8	28610.4	9962.69	6495.49	13287.2	5477.43	17950.3	9766.04	18383	9356.27	9370.61	5023.6
P39	P39	4365.21	10606.1	6211.55	4852.51	3759.97	6022.5	4602.82	6427.25	3488.72	4355.35	6315.51	6887.41	4330.91	3788.22	3975.2	4526.26
P40	S79	4946.93	6931.62	10239.1	10155.6	4888.69	5489	3843.23	14254.5	9393.2	7305.34	2720.22	3988.7	4649.92	11676.9	3887.95
P40	S80	3366.58	3924.32	6319.88	11203.2	7725.84	8654.56	8327.3	11052.1	11590.5	10616.4	5625.5	7535.48	1764.21	12109.1	5585.73	11138.7	3852.65	2171.33
P40	P40	12111.9	20438.8	15818	7423.93	12817.8	6566.64	10657.1	7095.3	8438.47	9502.19	11776.1	8435.92	8325.18	8216.13	13295.6	9952.43	8796.65
P42	S83	4239.45	4670.91	5412.5	5066.64	4573.21	5543.3	2693.74	5159.32	9348.76	8580.56	7806.95	5982.49	3764.66	4910.39	5508.14	3757.38	6069.95
P42	S84	7431.23	7020.99	4417.17	6032.04	7219.03	4067	6119.32	5522.6	5461.96	3889.12	3217.31	3677.33	9122.76	3625.02
P42	P42	6394.51	4369.25	3691.23	5575.35	4799.4	10077.4	4819.46	4498.95	6781.09	4593.52
P43	S85	10150.3	7882.16	19260.9	8787.73	16151.7	9223.58	7689.25	8887.17	14489.1	3079	2865.79	11877.5	7661.82	6479.98	7668.44
P43	S86	15644.9	12983.9	17389.3	9132.39	8322.44	14081.7	10372.6	22086.1	9159.43	7197.42	8742.27	7211.44	4049.35	4429.93	4504.65	5405.19	2370.06
P43	P43	9436.22	5481.65	4881.03	6114.98	8347.08	4144.37	5960.94	8357.06	4250.2	8938.97	4488.57	6898.96	4986.55	6092.81	6653.85	3416.38	6044.24	3561.84	5610.14	5936.95
P44	S87	9605.07	12063.2	8059.34	9603.17	6238.87	9110.85	17815.3	8011.51	10327.2	10602.6	5504.08
P44	S88	7534.61	8207.55	3303.01	7393.43	3529.47	5539.55	7382.35	4126.08	6826.04	4845.18	3245.14	3488.69	5892.76	2666.29	4993.19	7922.25	6877.8
P44	P44	13461.2	11639.8	11077.8	18251.1	15891.2	10535.6	7334.32	4851.63	6367.72	7049.04	8587.87	6204.15	7218.73	7234.28	7585.06	13377.2
P45	S89	16854.8	9326.4	12278.3	6407.26	4023	5075.72	5228.4	6032.64	7242.8	8880.19	4552.32	4671.02	7669.57
P45	S90	11454.9	9084.69	4272.23	17798.8	7287.38	11121.4	4513.01	13017.4	10542.8	11181.4	10348.9	15290.4	7667.41	15186	3919.27	3683.07	9457.11	5582.73	10784.1
P45	P45	6017.69	4996.86	5004.65	5249.33	5440.89	4238.82	4480.12	4798.07	3882.28	6135.32	4476.67	4418.82	3110.4	4715.71	4932.81	4197.58	4312.24
P46	S91	6193.58	4261.1	4294.73	13571.1	8089.08	7140.13	4139.21	9855.02	5089.88	7213.45	3714.53
P46	S92	5710.49	6982.52	9136.83	5638.73	3837.86	6452.44	4076.54	7878.49	11323.1	10420.6	5557.65	5303.59
P46	P46	15703.2	16978.1	9206.06	11078.4	9299.78	7757.61	7248.84	9255.1	4642.86	7933.93	7199.54	7472.11	9312.21	4839.95	9278.57	5270.41	2760.74
P47	S93	33783	38813.8	23304	32574.1	21622.2	22664.6	12584.5	17004	16612.3	20608.3	22749.6	30830.8	12926.6	11497.5	8487.23
P47	S94	23065.6	8677.74	7505.27	11257.1	13599.1	9764.86	13354.9	13657.4	7756.95	24161	13144.3	3782.99	14171.7	11997.4	8826.57	10124.9	8142.93
P47	P47	21876.8	9363.58	11819.1	8468.86	6935.13	20960.3	14781	11884.8	8206.75	8096.7	11368	12502.9	5384.89	7096.84	8890.86	8628.69	4928.38	7056.98	3963.43	7998.5
P48	S95	8750.89	5344.92	6594.57	18109.4	3121.25	9079.42	7526.96	7609.55	6030.89	10702.6	8687.66	5011.25	16869.6	15085.9	12981.1	5148.64
P48	S96	2770.3	2798.66	3315.4	2430.78	3879.23	3522.07	5858.53	4119.64	8659.82	4258.77	10259.1	9768.1	3473.71	3349.74	3671.08	5435.62
P48	P48	12194.6	12604	14204.3	8562.69	4857.05	6346.99	8895.25	9607.79	7165.89	6982.81	3193.81	10320.2	5381.99	4476.07	7396.29	4741.37	10329.7	7923.62	6714.22	6384.9
P49	S97	18961.1	17917.1	14985.9	3724.55	4815.38	11598.9	7161.46	7168.5	6119.03	5057.05	8308.28	3024.64	10837.4	10602.9	5139.63	9543.76	3742.25	9308.09	12656.7
P49	S98	25016.2	10530.7	10288.1	5282.71	4459.94	5669.81	5179.14	6864.44	6670.92	3104.47	6577.55	9127.55	5758.65	3729.33	4291.44	3587.92	15883.7	1950.71
P49	P49	4300.95	11768.1	5936.6	6279.07	9140.73	4535.65	4755.98	4298.34	4785.84	10352.1	5229.16	4378.05	3558.55	4025.43	8914.84	3043.62	4311.67	1976.98	3863.31	4592.22
P50	S100	7110.11	5387.73	5587.46	6576.56	6682.83	7691.82	7159.02	1848.59	8069.74	4664.25	1977.06	5100.37	3389.66	3116.36	5473.13	1515.11
P50	S99	7463.58	10782.7	8532.12	16777.8	1695.07	5044.2	4897.13	9977.04	5705.46	1932.47	7130.74	5162.14	9212.24	5249.27	3728.18
P50	P50	50974.1	30073.8	43013.2	40386.6	16762.6	5593.15	10893.6	19416.9	12636.4	6647.42	6097.89	9212.19	5419.81	8260.25	12151.3	8916.59
P51	S101	24334.1	15002	19080.3	29764	9294.61	9700.12	6003.76	15575.2	5681.45	4840.22	3970.71	7805.72	7849.66	3690.35	11833.5
P51	S102	11624.3	10455.3	6886.55	11750.9	8849.5	9968.72	7831.61	8525.82	17198	14345	9463.94	11629.8	12017.9	6557.31	7530.74	5692.1	7409.67
P51	P51	7524.59	16704.3	5672.71	9431.82	4157.8	4352.05	4844.62	4962.07	2960.07	5748.1	6017.87	6414.06	2574.78	3917.9
P52	S103	9789.16	16460.3	6977.48	10118.7	3952.84	11306.9	5171.84	6014.62	7475.13	4367.93	3409.95	4588.17	5165.22	6837.64	3434.86	4212.03	5682.94	4671.02	10581.9
P52	S104	5277.59	6859.67	3182.52	7845.87	11290.4	9926.24	9440.5	6395.04	3688.93	4260.84	9555.68	3040.17	4508.51	9218.59	7564.59	5998.2	2911.61
P52	P52	19145.3	17160.4	11742.7	9787.66	9347.1	8921.27	5684.31	6105.93	6655.89	4090.32	8969.44	12579.9	5900.09	10381.1	7614.13	8445.01	13738.2	6121	13833.1

## Sheet: RT_01targets
P03	S05	5069.6	7376.49	9406.56	11762.6	9928.16	11214.1	12542.1	14413.2	13763.5	14853.4	12747.6	10950.6	6179.81	10914.2	15009.1	10082.6	10079.4	19343.1	8595.48	8222.27	10571.2	7613.48	10285.6	7922.28	15244.5	8386.88	6952.21	7953.95	9137.69	9808.19	11605.9	7397.72	11637.9	12167.6	17597.7	10394.2	8750.22	8379.17	11496.2	11946.1	7979.76	10262.4	10702.3	10410.4	8612.58	11203.6	11622.1	11415.4
P03	S06	11352.2	9333.87	11221.9	11146.6	10298	8477.23	10851.2	15558.6	10374.3	10981.6	16646.3	17485.7	8115.63	8214.62	13824.7	7896.64	8834.84	13925.4	8948.42	8786.2	7037.59	7876.11	10113.7	14031.2	10076.2	8060.18	10401.6	8334.26	6538.44	7877.71	9165.4	12328.9	9238.15	12773.5	9743.79	9889.83	9599.25	10544.2	12707.3	10217.7	11193.6	11798.5	17348.6	9434.32	9928.52	8662.96	10070.7	9124.36
P03	P03	12446.9	15010.7	12425.2	13258.5	9227.09	14051.9	17677.4	10980.1	9881.75	11423.8	6707.37	6293.7	8851.67	6563.07	8404.14	5064.42	5834.96	5682.22	4397.1	5845.47	6178.91	6318.76	5143.86	7141.36	6109	7271.43	6727.49	12640.4	13615.1	11291.2	14529.3	18565.6	13470	15728.4	9716.55	7556.4	19542.2	22079.6	5832.24	9280.51	11474.5	7592.46	7205.86	7987.69	12119.2	6507.82	4364.26	8589.8
P05	S09	10361.7	33527.8	27442.9	13089	8214.78	16772.7	13146	10438.1	12869.8	9389.22	8364.59	9283.66	21782.5	11307.8	8962.32	10611.5	19357.7	12464.3	9473.23	22807.1	29289	24243.7	24477.1	28848.4	28479.9	11145.9	11865.9	7482.02	16958.5	9473.86	22385.5	10478.1	8110.82	11569.4	10427.5	7765.01	14724.2	9590.36
P05	S10	18742.8	17928.9	17955	16946	29120.5	17268.6	9555.15	14616.8	16409.5	16307	40302.7	24230.7	15568.1	11477.2	12554.3	13716.3	25378	30390.1	21627.9	13446.7	12129	16510.9	16219.9	15755.2	18377.8	15998.1	9415.79	13545.8	9888.23	14591.1	12021.4	12857.7	13475.5
P05	P05	4504.63	8078.03	7804.18	6821.09	8264.4	9253.26	11884.1	10261.2	6432.71	7646.36	9458.47	8062.39	8250.52	6673.12	5230.13	4994.82	5681.84	5621.8	6769.05	5370.96	6728.47	7342.65	5636.8	8125.06	8287.52	8026.43	8306.46	4683.87	10115.9	8228.19	19863.9	7808.87	7694.28	6168.57	5822.81	7190.03
P06	S12	8784.95	10041	9503.62	9458	9870.25	10782	18829.7	9713.1	9166.37	9965.95	14524.2	12539.6	16190.1	20427.4	17036.1	18648.3	21385.1	22037.1	16657.7	10596	7626.25	14073.7	11218.7	15331	6909.31	8470.06	14761.5	16283.9	31306.5	12258.3	16880.7	21361.8	19434	13272.2	18092	18984.6
P06	S11	4854.3	8576.49	11024	11486.9	16849	18714.7	11869.8	14605	16440.4	12852.5	13772.5	15678.4	10209	12037.9	14041.1	14090.6	12615.4	16795.1	14863.6	6312.35	8426.81	10726	8933.4	7785.68	10263.7	7491	13325.4	13556.4	12149.5	13732.4	11301.8	10544.6	14132	11247.6	14406.1	10928	11171.2
P06	P06	7110.26	9142.89	10299.4	8376.21	5612.75	4828.91	12370	12290.9	11330.5	16142.8	15757.2	13227.4	7144.78	7597.59	10234.5	7523.09	11180.1	10432.7	7198.44	12698.4	9695.19	9151.21	8821.29	11764.9	6991.71	13060.9	11546.1	13753.9	9554.98	10144.1	9881.02	10101.1	11963.2	7357.56	7374.6	9249.89	5725.15	6454.72	7478.76	8835.04
P07	S14	44918.7	27181.4	24931.5	28516.4	26328.1	27761.9	23649.1	26036.6	30434.1	17169.5	39072.4	27246.9	22839.4	18233	20469.3	21395.1	30644.2	12425.3	24752.1	31209.9	25267.9	31191.8	22139.8	17726.6	99344.4	34156.8	27092.9	15078.3	24873	11137.2	26730	11515.6	22378.9	16720.3	32062.8	9173.99	14754.6	27889
P07	S13	19009.5	50156.2	32685.9	21569.8	28264.9	20864.3	26935.1	14109.6	18251.7	20928.3	23254.1	18715.5	13067.6	16134	24523.1	12955	21280.5	40435.6	33084.4	27487.5	43179.9	27516.4	17162	14350.3	12713.6	18602.7	19887.8	15025.2	17279.7	15386.3	22255.8	22867.7	14019	27688.2	14982.3
P07	P07	8765.87	16285.7	12817	9147.94	13741.5	13293	19286.8	11829.2	10166.1	8270.25	7908.32	7501.29	10826.4	14196.6	10965.3	9938.54	11247.9	9019.33	7264.09	7646.85	8062.22	8156.33	7967.64	10684.5	14779.6	11178.7	10911.1	8214.67	10534.5	8599.76	10413.5	8721.16	8679.48	9097.73	8575.91	6832.07	6918.96	7052.16	16125.8
P08	S16	8164.4	17762.2	13326.5	7128	7976.85	10624.1	8494.09	6800.47	9061.54	10440.5	7697	12217.6	9944.37	14910.7	13762.7	9937.44	9943.74	10946.3	9607.55	11875.4	9705.07	8933.06	6653.91	7551.44	5416.99	9359.19	7932.76	9676.08	17982.8	11103.2	10680.4	13205.1	9841.83	9560.54	14081.7	12686.7	11712.5	13170.8
P08	S15	4392.1	4325.64	6894.03	11337.7	13815.5	15218.5	14439.7	10467.8	11008.8	13158	10236	13308.2	12532.5	13199.5	11709.8	10291.1	12175.1	13457.2	10575.8	5651.63	9883.74	10291.1	12821.9	11135.1	10640.6	9685.09	14540.3	10278.7	10588.4	11008.3	12138.3	9730.42	7624.43	10621.8	9438.36	11464.3	11634.6	8474.74
P08	P08	15674.2	11705.8	10745.6	24518.8	12444.8	7347.92	9297.07	10488	10693.1	11019.7	12654.2	7696.47	5439.08	8180.82	5167.15	4281.01	4120.27	5414.23	4569.36	11250.2	10452.5	19584.4	13824.2	11828.7	8331.92	7914.68	4953.94	3708.65	4874.54	4565.92	4890.16	3562.94	4446.38	3714.45	9044.53	6588.09
P09	S18	22468.8	22310.9	14474.3	18879.2	24742.8	18184.6	26897.6	13054.8	30156.1	14366.1	21263.2	33759.3	28964.8	18630.7	15892.7	14303.6	20172.3	23042.8	27998.7	36951.5	28637	21671.7	20998.4	20274.8	13216.5	12898.9	17988.2	17616.4	25647.2	20825.8	33406.8	18553.6	40026.4	28669.3	29989.5	26874.8	36319.8
P09	S17	20884.6	18924.3	21436.8	100533	22514.1	26006.8	27675.6	23267.9	29930.8	33604.7	17124.1	23390.6	24042	27001.7	30632.2	31533.9	27242.8	21742.5	18619.4	29009.5	19466.3	18905.5	25071.8	17133.1	14562	11324.1	33967.6	21341.7	34530.1	20046.8	19640.7	13717.6	32403.8	22875.8	14836.3	16371.3	21908.8
P09	P09	11946.4	7033	7651.09	8860.82	8394.76	10304.7	7367.67	8824.69	7689.38	6676.1	7734.97	8786.18	12215.7	6624.13	10646.9	9272.66	6298.94	8865.16	8378.7	8835.53	7307.36	7537.95	7034.39	6583.16	10785.1	18877.3	10643.1	12050.9	7564.71	10579.8	5569.71	9511.26	7698.6	8831.62	8764.68	9772.41	6551.37	8176.6	8995.56
P10	S19	10747.5	11430.5	12308.3	19213.2	19590.8	16228.9	13939.6	18204.2	21975.6	10605.2	16061.5	18974	24087.8	16371.8	25839.3	15630.2	32678.5	14869	13643.5	13347.6	13046.3	14819.9	25729.1	13303.2	18485.5	13534.6	17191.3	22760.6	10956.3	10444	16185.6	12071.9	9122	7444.28	17557.9	12153.8	12845.1
P10	S20	13398.7	11531.7	12583.9	12301.3	12570.2	15326.2	15832.2	15039.3	13292.1	16340.3	15584.5	17900.8	11043.9	11251.7	12417.6	14803.4	12622.7	13104.1	11553.3	17419.4	11894.3	12165.8	13294.4	18718.5	17968.4	11904.6	25893.2	14685.2	12023.2	15725.8	15148.7	10612.9	14333.3	8023.38	14718.9	13839	12848.8
P10	P10	10966.3	10103.4	10602.8	11118.9	11778.9	14496.6	9100.8	12449.6	7512.28	11458.6	7387.2	7498.8	10534.6	6764.02	7763.56	10303.7	7281.2	11234.3	12003.1	9696.12	9026.62	12824	12845.1	13109.3	8213.28	11654.6	19314.5	8085.24	8714.82	6934.06	5894.66	6412.51	18225	9586.72
P11	S22	25716.4	28827.3	26195.5	19361.4	16487.3	24257.4	16854.2	26782.1	15400.5	17861.6	23108.8	9883.59	13447.3	15458.8	12886.9	17219.7	20435.7	14444.4	13341.7	19180.2	13108.9	21741.4	14838.9	17849.4	21366.8	18949.1	20834.6	36356.5	19260.7	16901.9	21884.5	11387.2	17050.1	16248.6	11511.1	11846.2	20664.2	13823.8	10950.5
P11	S21	18445	25351.4	31187	14140.1	21587.8	19356	22742.6	18136.5	16783.6	22710.8	18035.9	10241	15639.4	18837.9	10688.6	16071.4	13354.6	12147.8	11919.4	20912.1	24778.6	20211.8	21955.4	13600.2	15394.1	18342	11888.5	14837.6	15866.3	11153.3	16113.4	11395.7	10796.8	9432.12	11260.5	13382.5	11580
P11	P11	6363.22	6578.91	7221.65	9064.46	8234.58	6844.45	7508.65	8735.01	8114.4	8283.66	7902.29	7852.69	9815.97	9963.02	9236.86	10027.4	11140.5	11295	8822.57	9407.24	11455.1	8556.58	5333.81	7065.56	10233.5	7529.77	7726.23	6737.47	6564.91	8620.44	5651.5	7786.25	8664.63	10459.7	11245.3	7283.67	6004.04	8826.12	8629.25
P12	S23	12659.1	18205.4	15638.1	20164.6	14707.8	14435.5	14599.3	14222.9	11626.4	27396.5	19112.4	11541.9	23665.3	24415.8	13423.1	12922.6	25986.7	10768	15888.1	12663.5	10693.2	16093.3	16896.7	19767.8	17210.7	16932.1	10857.7	20786.6	14271.8	15263	10556.2	20200.4	11656.5	12708.2	11602.8	11666.2	13851.9	18188.7	16636.4	11007.3
P12	S24	14472.9	9784.63	18918.8	15736.6	19800.2	23834.3	20360.9	19688.9	24627	22024.5	20345.8	10100.8	27647.7	34277.9	15150.8	18632.3	21728.6	14198.4	20548.3	16276.8	11155.7	11822.6	10452.6	17386.9	18302.7	13207.1	16223.3	15274.3	18768.4	15646.6	14802.9	22155.3	11032.7	14502.5	14517.3	21156.9	12812.5	17189.4	14048	9107.52
P12	P12	21627.1	21798.8	12162.6	19847.3	24354.8	17529.8	16258.8	16453	19543	13585.7	11601.6	8217.52	9665.61	9482.09	15429.5	14991	10588.3	20782.2	21959.7	12459.2	19096.7	10622.7	15182.5	16734.9	19600.9	19956.3	11416.3	11361	10804.2	12484.8	13172.7	21146.6	8819.07	10576.6	10130.3
P13	S25	26142.8	28840.4	38899.4	57378	24208.2	17318.6	21536	23541.2	27541.8	18171.1	24901.9	21848.3	14058.4	16629.9	23021.8	10553.2	14741.9	16514.4	9523.77	21795.9	24410.2	38712.2	44486.9	15754.5	30590.2	27664.2	23606.2	25830.5	21680.6	24062.6	21446.1	12919	15680.5	14342.5	8115.12	8755.45	8639.84
P13	S26	15248.5	23655.7	24181.5	20320.6	44499.4	30546.7	31437.9	15908.5	20142	12360.2	21379.7	33810.4	22671	46152.9	21149	16354.3	15365.1	22164.4	20806.1	19318.4	21570.4	27909.1	26476.6	34360.6	17798.7	15064.2	17719.7	15270.6	15567.5	11107.4	14172.6	15319.1	30586.4	14443	16865.9
P13	P13	4632.65	6658.44	6828.71	7913.7	7279.09	6145.05	13534.3	9095.06	6777.24	7801.63	9155.16	8899.11	11634.8	8374.79	10030.5	8457.2	7524.38	8168.93	10429.7	5618.11	9070.82	10793.6	9627.57	6572.17	5527.01	7183.47	6557.07	6740.06	6559.43	8593.87	12018.8	6526.89	9928.22	7701.49	7892.13	8316.02	8220.25
P14	S28	28760.4	16997.1	20731	17416.8	34646.9	30768.1	26158.4	20542.3	18474.8	28745.5	40845.5	32428.7	25339.5	22926.7	21077.3	18084.8	9526.11	13224.2	10180	11989.5	15133.8	12566.4	19955.9	21009.3	17906.1	39837.3	25460.9	22391.1	27191.6	39730.9	30466.5	22056.2	24389.2	32372.4	21134.8	22065.1	13290.7	14140.6	11524.6
P14	S27	14420.9	13954.4	24924.1	13206.2	28932.4	15177	31685.9	22582.1	35191.7	27575.3	23134	20301.8	19987.3	27038.6	18137.5	15330.2	15549.8	17893.8	20751.5	17248.1	14336.3	13220.9	14104.4	12907	12023.9	20645.3	15000.1	17928.9	24516	18990.5	18159.8	15716.3	20482	23031.4	18670.8	20230.9	19706.2	16471.7	12256.8
P14	P14	17178.8	16831.4	8865.12	14133.8	9818	8801.14	11828.2	13954.8	10762	12148.2	10268	13388.7	13613.2	12141.1	20658.3	12213.6	17327.5	15877.4	17048.2	17234.1	8685.85	11078.2	11557.6	13476	11447.7	10884.8	15736.4	16698.8	16588.7	9975.19	11347.4	25347.8	16849.4	16520.3	16388	15739.8	10990.7	18780	12506.2
P15	S29	39340.5	14950.2	20601.5	28451.2	9253.63	21620.5	13823.5	23961.2	12421.8	12888.5	8302.96	10728.4	8253.86	18793.4	12417.8	34757.8	33360.5	46504.5	24576	26973.1	19504.6	19341.9	36165	11455.8	12822.7	12363	11055.5	10430.3	39174.4	13858.8	21322.7	17960.8	17206.4	11426.6
P15	S30	20996.4	14103.4	21186.5	12698.7	20218.7	24282.9	23224	15955.3	13620.1	16418.7	12331.5	34518.4	9782.69	23614.7	15033.7	8685.32	22138.5	31301.2	23140.4	19572.2	20201.7	12149.2	11612.2	26591.7	15398.4	28766.8	15209.1	15727.7	15657.5	13115.1
P15	P15	12364.1	7689.63	9586.44	7876.39	5509.32	6234.01	9759.86	6418.95	6091.41	9116.95	10941.3	11788	6659.11	5689.11	8714.04	6366.9	6301.66	8595.39	11605.8	9587.05	8764.17	8897.37	7768.68	9277.04	9000.13	9727.65	8847.68	6686.49	5914.84	10167.4	12531.3	9160.65	7828.17	6881.47	9352.89	7431.73	8657.77	8154.36
P16	S32	12945.2	13162.5	12819.9	13360.5	12710.8	15094.6	19756	12233.4	18808.7	13773.6	13604.8	22694.7	15925.1	15171.5	13505.7	12307.1	13109.8	12262.3	9665.8	8775.85	9976.1	12727.8	14958	16129	12941.3	14111.1	13235.7	18992.4	24790.9	12546.8	16118.4	15441.8	13031.6	16736.8	20620.1	10493.5	13896	10350	10786.7
P16	S31	12945.2	20970.7	16039.8	11944.9	12242.4	9866.25	9118.58	20528.7	29228.7	16406.9	14702.8	12704.5	10799.3	12205.3	13161.2	8374.16	6649.38	7336.94	8524.12	10834	12928.9	11213.7	15310.9	14696.6	16000.1	10415.7	9034.7	12956.1	11006	16347.5	11044.9	10224.2	8582.7	9530.1	15175.4	6702.13
P16	P16	20885.8	11677.7	8503.94	12529.8	10558.1	11587.2	17902.8	15591.6	8332.95	8869.06	10838.1	14519.5	7500.82	7801.31	5933.06	8084.97	8839.82	8623.51	8152.66	18818.1	33822.3	11841.6	22004.7	34447.2	8092.03	14258.4	24719.9	12437.5	8696.71	8106.77	8875.62	8300.94
P17	S33	19102.2	23110	24042.5	26022.3	19704.5	21757	20771.4	22047.2	17258.7	14895.5	13110	11889.4	12834.2	8271.09	6867.36	18718.2	6156.64	5326.05	27224.6	13074.9	17314.9	20951.1	14680.9	16912.4	16717.4	11494.9	7108	74.1833	3437.57
P17	S34	12974	8355.42	4461.24	7177.02	6335.16	8780.34	6440.78	8696.17	9330.19	7707.06	12173.3	8629.45	12527.1	7997.48	11051.5	17643.2	5227.11	7567.26	12550.5	10400.9	7499.16	10088	17554.1
P17	P17	12017.7	3414.49	3221.18	5607.82	5234.33	4042.85	3930.19	3653.5	4390.92	5693.1	6919.99	5945.97	5576.5	8649.69	5760.27	8551.42	4414.93	4814.42	3861.33	5940.71	8726.52	3999.1	5582.01	4228.5	9908.77	5973.27	5449.87	15116.9	13258.7	5578.08	14959.3	8163.2	3725.14	5468.69
P18	S36	12746	12720.1	17294.8	18569.5	19356.6	11891.2	32941.4	20690.1	16837.5	16256.3	31064.8	21943.7	14908.3	16238.2	13602.6	13981.9	11524.6	8723.8	7308.48	9652.52	11952.5	9035.41	12829.9	16766.8	14179.4	13989.6	16060.1	11498.3	15624.5	30926	14867.5	14574.2	15169.2	13190.6	8607.73	12327.4	10798.8	7091.27
P18	S35	10128.2	8124.72	12297.4	16913	20809.1	18747.1	15670.5	16150.9	25414.9	15665.6	18908.1	16943.1	10867.1	17911	15096	18163.9	12134.4	23814.7	10868.6	12866.4	8581.96	9846.9	9922.08	9196.4	8485.81	11344.4	19317.6	15711.3	11347.8	15116.2	11108	12000	19167.5	9156.76	17999.9	9916.51	9525.68	15338.1	9283.04	9618.99
P18	P18	14316.1	12431.5	19651.6	11795.1	11389.6	20891.8	8672.59	11861.9	14665.9	10178.7	13383.5	13456.5	16105.6	14481.7	9762.37	11978.7	14554.1	13239.7	14110.9	12118	14400.4	10808.4	10832.7	9879.8	11591.2	11069.1	14020.6	12840.5	11185.8	10273.3	11052.8	9835	11923.3	11520.8	12790	10112.6	11071	11716.7
P19	S37	18273.1	23569.5	20790.5	18128.7	31680.1	21328.2	22323.4	16774.2	23052.1	46072.7	33004.5	21479.2	14648.7	17440.3	14241.5	17080.1	11235.5	12965.9	17226.2	18061.9	23200.3	18806.6	24060.7	19094.6	20853.1	27155.6	17933.9	16522.5	17596.1	24396.2	21444.7	11278.1	15529.3	17346.2	20695.2	19911.2
P19	S38	88688.8	14336.1	14699.6	9818.39	13589.6	22548	9360.2	7571.6	12059.3	16292.8	17568.6	13982.7	11956.9	21799.3	16374.8	17319.5	25139.9	17356.4	17185.5	15621.2	13065.3	17918.6	13262.7	13552.2	10620.3	12613.5	19618.1	9638.94	10896.9
P19	P19	9643.06	8902.77	7805.49	14309.8	8703.95	10253.9	12294.1	12417.9	9154.47	13970.7	12197.1	8700.68	5210.23	4567.5	9053.91	6109.94	6509.5	6543.32	10005.7	5520.5	9396.31	10273.4	10006.7	7139.41	8865.34	8796.98	7876.32	6697.62	5659.38	9335.86	10226.2	4879.35	6110.09	5105.98	6316.64	4411.38	3914.4	6885.95
P20	S40	19680.5	19213.8	20134.4	13961.3	13723.9	15686.7	28425.3	14308.3	20834.7	16494.2	22771.9	14495.9	21242.3	14155.8	23528.9	11564.5	8350.85	11783.7	8856.63	20012.6	14475	10155	21254.7	22385.4	22771.7	15352.6	14208.8	20403.7	14398	18034.5	13813.9	13429.3	26483.4	12737.1	10056.4	8880.41	10294.5	22805.5
P20	S39	8764.55	9651.5	14247.8	10607.1	13407.8	13230.3	22820	7126.77	12616.7	14425.5	11933.8	12875.2	9227.26	7417.54	7007.55	20229.5	15158.5	13782.5	12621.2	8324.9	17877.3	11105.4	13340.4	9489.47	11628.1	16989.9	12827.3	11674.5	10419.6	7417.14	9170.04	10663.5	8401.72	8141.37	10439.4	11637.8	13293.7	9197	6425.65	14150.5
P20	P20	32426.3	19841.5	20813.4	22192	23744.8	13070	18334.8	16445.6	20565	20687.3	10570.4	10677.1	15066.9	11120.9	14299.7	10849.4	12835.6	11225.5	9990.65	13127.8	19140.2	21337.9	13008.7	14727.4	15629.6	15690.1	13742.2	15086.2	12877.2	11240.9	10723	14167.8	12467.4	9004.17	11987.7	17371.4	13729.9	16426.9
P21	S42	24658.4	23271.6	24535.9	26343.8	17429.4	11741.6	11769.2	12068.6	11227	16567.9	15629.2	13567	10462.2	11438.1	12863.3	11567.6	14612.1	11220.8	17591.3	10752	13085.5	15168.4	13264.2	13148	25659.8	13532.4	16325.3	20018.5	12387.3	14476.2	16539.7	11026.4	8687.81	12039.5	11756.8	12808.7
P21	S41	23052.6	14332.7	14415.5	13617.9	13766.4	13207.1	10427.4	23580.8	17012.1	9638.71	15730.5	15277	16021.8	17623.8	14105.8	19648.2	15171.6	13852.5	9904.62	9120.42	7973.19	13062.7	9574.76	10638.2	12948	9080.03	17597.5
P21	P21	9063	8433.53	10326.6	11226.7	9866.79	10143.9	9215.01	13316.5	10511.3	9012.85	17791	7860.88	14879.1	6578.85	14407.4	9257	10177.5	9486.43	11799.7	8300.9	8607.15	11282.9	8845.26	9118.07	11653.8	16249.7	12698.4	8415.93	8691.85	7744.69	7391.26	7642.67	7848.07	14176.4	8020.73	10073.7	7386.5	8418.87	8996.18
P22	S43	8027.64	10555.3	9791.46	12379.8	11853.9	12186.3	12115.5	13652.9	15060.5	12329.6	10751.3	12764.4	8804.77	11433.2	11060.3	7315.31	7939.76	10436.5	7440.22	7891.31	5638.17	6827.07	6915.71	10257.4	8490.73	9966.42	13441.7	12897.9	13111.3	14686.3	13388.4	14594.8	10945.7	7972.21	10621.4
P22	S44	5218.49	6564.97	8140.21	10911.3	11824.1	8406.84	13773.7	8263.04	8908.27	7144.78	7071.53	8705.8	9275.4	7237.4	9175.73	10544.3	10223.3	9631.59	8700.99	9436.4	6451.7	5392.35	6808.88	6643.59	7041.78	8477.5	8433.12	7512.35	9943.54	10391.3	9618.6	7994.94	8433.03	9563.8	10636.2	7119.72
P22	P22	13894.6	12878	10547.9	9596.05	7469.57	7844.26	9058.15	6612.74	7355.52	8066.77	6308.11	5888.81	7478.32	5833.98	6993.07	8254.59	7080.87	7971.68	12675.2	16948.8	11967.9	10410.4	9240.46	9006.99	7999.77	8312.72	7022.19	5196.33	6867.42	7980.81	6007.6	7622.25	7737.53	6489.47
P35	S70	44112.6	32233.8	28993.5	16988.7	19565.5	27015.6	14066.2	25697.5	21816.9	26574.4	21736.2	19090.8	17934.5	20435.7	23946.7	16626.8	10679.4	15577	20569.7	22480.2	24145	24697.9	22660.2	27325.5	25018.1	15425	26345.6	15609.3	24044.9	23215.9	18707.1	22551.7	13495.9	25715.2	24195.2	16555.1	18184.1	10108.2
P35	S69	14344.1	19947.3	16827.8	17181.7	26783	28425.1	14061.9	18869.6	21676.4	29720.8	23946.4	12945.1	14545.6	17252.5	31351.5	15594.1	19999.4	16328	25097.8	18724.8	22228	16723.6	22026.9	18568	19437.6
P35	P35	10349.2	8464.54	9139.81	12648.5	12237.1	9793.55	9012.41	9336.29	12068.1	10588.3	10406.1	10448.8	11920.3	9051.39	7776.45	7139.19	10707.1	9060.58	11352.8	9832.63	12607.1	12520.3	11468.8	10189.3	12675.4	13542.9	14635.1	9251.63	8192.96	10088.7	10110.1	9292.22	9904.67	11449.7	9459.25	12430.5	9331.72	10907.4	10620
P36	S72	10918.3	9759.17	11581.6	11147	11621.7	11542.7	12424	16208.3	16055	11628.9	18497.1	10618.2	11275.6	14364.1	18023.3	12363.7	10582	13552	14648.9	14137.7	11295.3	8970.44	8342.45	10824	10223.2	12923.6	10593.8	13227	13694.3	13926.7	15861	10100.2	12294.2	10552.5	12996.7	11821.2	10730.1	9938.46	10350
P36	S71	12264	13628.4	16670.7	13385.2	10884.3	11532.4	10313.1	9627.2	12998.6	12321.7	11357	10274.5	18270.5	9908.3	8767.7	9674.87	10061.1	13423.8	10088.1	7719.09	9576.22	11379.5	12782.5	11413.2	9912.67	12522.8	11246.4	9596.07	8897.47	11161.6	11294.5	12210.4	8316.31	9907.66	10613.4	9388.39
P36	P36	17214.3	16801.3	10511.5	9875.74	9051.57	7793.96	7716.35	8124.05	7716.89	7105.15	10774.8	7387.85	7963.71	8203.57	9598.98	9085.35	9183.99	27979	19563.6	27692.4	30287.5	8283.39	9046.51	5661.16	8303.61	8536.13	6951.69	5262.04	9121.45	9558.9	9503.65	8857.58	8073.82	9383.6
P37	S73	17404.8	12621.1	13799.1	14876	19810.3	23484.9	14355.8	15621.4	13793.3	23967.6	13626.6	20633.1	12639.3	14023.2	21299.1	11183.1	8173.54	8535.71	8857.42	11402.1	10907.2	13733	13667.8	16325	13041.4	13289.3	13802	17032.5	10674.5	14185.1
P37	S74	16035.9	14766	13749.9	11730.4	12639.5	15805.7	11836.5	11203.9	17361.5	12901.4	16817.1	17384.1	10639	10230.4	13703.3	12911.1	17212.9	13331	9646.63	10755.8	11273.4	12280.9	16260.2
P37	P37	9083.1	7603.78	7015.66	11636.6	10106.4	8485.56	7422.35	8533.07	8136.79	8047.82	7422.73	8262.98	6751.2	7157.79	7891.39	8496.02	7466.05	8003	6417.87	6231.64	5582.36	6257.27	4995.66	6090.61	7596.22	16215.2	8823.88	6729.43	6823.35	7765.42	5747.21	6706.8	7876.59	16868.5	8286.08	6042.28	6315.45	5612.75	5782.12
P38	S76	9928	13240.4	9860.23	10256.6	11161.9	12191.9	12548.6	15756.4	15386.4	17206.5	13567	17765.1	10466.1	16005.6	11432.4	11168.8	13392	9892.72	12679.7	10010.3	10898.5	11304.5	11196.2	10713.1	14772.4	11527.2	15305.1	19977.1	16583.3	22384.2	15936.9	9077.54	11011.8	15591.3	13252	16022.5	9420.89	8818.54	8393.01	10747.3
P38	S75	9424.59	10734.1	10004.9	12394.1	9617.42	9352.82	11111.3	8671.8	13770.2	10291.9	10805.1	13640.9	12925.5	13250.2	10717.6	12784.1	10986.5	11113.2	14753.3	9312.59	6456.74	8516.98	11306.4	11115	9179.52	8562.16	8611.3	19012.5	12675.2	11185.6	16725.6	11748.6	10147.8	10035.2	9588.14	9241.67	10558.1
P38	P38	12881.5	23924.6	22564.8	17453.9	18864.7	25984.5	17261.4	17484.4	20374.7	20222.7	21621.7	21481.5	12551.8	14957.2	13466.1	12052.2	10804.7	17063.1	11500.7	15182.1	11831.7	10112	11103.2	10835.3	8641.13	18301.9	14289.7	15055.1	9041.21	12926	17456.9	9963.78	12217.9	8431.81	12681.2
P39	S78	22456.4	16599.2	19865.5	16074.7	15320.4	10777.7	21461.6	17676	9964.97	14007.5	21949.8	18431.2	14215.2	12536.1	9483.39	13095.2	17671.2	10282.5	12000.6	16100.4	26167.4	26871.8	11248.2	19039.1	18343.5	22713.4	24049.3	8160.31	6044.14	10319.8	12547.9
P39	S77	23151.2	12275	14118.6	9217.15	9836.09	7533.08	17108.3	9076.05	8548.7	17637.5	12729.9	11918.2	10670.4	7453.23	11879.2	11601.6	9781.02	7520.48	18760	19740.4	27355.5	10459.7	10905.7	12079.3	6261.96	8360.71	8924.45	8368.86
P39	P39	6831.12	5998.61	6579.42	5375.07	7737.28	8213.3	8595.31	10501.7	7588.03	8737.31	7006.98	11589.5	5813.15	6765.39	5484.99	7668.53	4929.05	10538.5	5430.13	5506.36	11400.6	6888.56	6483.6	7574.87	7301.92	6593.38	7424.54	5732.01	6577.91	8778	5364.49	6027.86	5651.57	5102.76	6291.11	5114.35	3867.69	7052.58	4962.16	4835.11
P40	S80	14772	13071.4	29152	18058.7	20174.1	27328.1	22023.8	22349.7	10541.7	16670.3	15127.1	14627	13742.6	20983.7	14818.7	12821.6	13604	12209.9	14444.8	9583.53	14153.1	12201.4	15464.6	15211.4	17815.1	16606.5	18072.1	15700.6	9889.91	10763	21176	15114.8	11406.2	13780.6	11986	14138.1	9319.23	11631.5
P40	S79	15026.1	10414.6	12565.5	16766.1	16197.2	12879.6	14894.3	15198.1	10699.4	13117.6	19397.5	16773	13642.8	14553.5	11185.8	13110	9162.24	10615.1	10527	11011.2	14087.2	14984.8	12964.2	13630.6	11051.9	9708.86	13994.2	13367.9	12097.5	11894.8	8484.08	10691.2	13617.3	11164.9	11183.6	13480.7	15836	10471.2	12528.2
P40	P40	11898.4	12925.8	10527	12861.3	10844.9	13397.3	10997.7	14897.2	13802.6	9703.61	15363	27580.1	9798.34	11958.7	19687.6	13890.1	15906.1	9142.34	4047.25	9501.25	16423.6	11417.4	10777.8	14525.6	14014.1
P42	S83	8118.4	9976.58	7767.47	9402.72	8110.49	7103.37	8559.45	9572	15712.4	7647.39	7365.6	7680.64	6926.54	8085.68	6899.19	7548.07	9509.64	8643.94	10110.3	7013.32	8498.51	7017.3	7955.42	6491.83	5905.79	9341.79	6817.18	8773.82	8038.74	6464.33	7455.86	7294.4	8104.29	6619.99	6445.24	9168.52
P42	S84	7896.49	8138.84	8623.44	6373.55	7011.94	7514.58	9427	8992.7	12271.1	9045.64	8043.43	8023.91	8298.86	9569.23	8096.86	7469.4	5570.57	9307.04	6270.96	9931.72	7718.72	8624.99	7397.5	6735.57	7431.38	7444.98	6733.44	6508.34	5329.33	7008.35	4820.63	7279.2	7612.21	6052.97	8722.8	6847.98	9426.12	9615.2	8718.73
P42	P42	4814.83	5751.66	6467.41	4941.82	10182.6	6054.84	6372.7	6645.1	5424.72	9728.33	7022.82	5803.27	5143.84	6701.62	5512.32	5776.09	5347.7	3499.7	9101.91	7561.95	7519.93	8874	4485.61	5505.09	6629.66	13643.1	5439.35	10204.7	5681.85	5842.38
P43	S86	28103.6	25505.9	23247.7	19489.1	22737	18682.4	25186	28091.1	27874.9	20717.2	27961.6	35989.8	17806.8	16085.1	27573.5	16883	22808.2	17136	24692.7	27096.2	12289.2	20283.8	16327.3	20608.2	20077.2	24991.4	30879.9	20739.8	15897	22770.4	20359.1	13638.9	25867.8	20423.2	20059
P43	S85	21652	15715.2	22983	21415.9	19847.7	17361.9	21720.1	24847	17086.8	18610.1	14698.3	17907.8	15881.5	16166.7	20679.3	30910.5	19563.1	17214	11753.8	23701.1	14207.6	17904.5	41922.5	9883.92	24200.1	27882.1	12522.3	20574.7	14687	22718.1	35414.7	18835.9	10950.8	14889.3	13199.2
P43	P43	15196.7	13154.9	12636.7	9982.99	13156.6	8691.24	11481.9	11494.7	8640.47	7880.04	8673.52	9161.71	9084.62	6620.72	6526.29	9567.01	8064.41	7111.99	7357.96	7769.38	10361.9	12454.7	11403.7	9593.27	9200.55	9266.97	11049.5	8388.32	6269.96	7100.87	8658.84	7737.03	8888.29	9471.17	8090.25	9820.89	8231.5	7837.95	6881.01	12776.8
P44	S87	8774.52	10312.5	7555.49	9035.8	9284.28	8081.62	10561.8	12170.8	7977.25	20248.3	15663.4	12747.5	15912.4	19515.9	6578.48	11154.4	9825.87	6722.02	5584.16	6014.53	6985.22	8473.95	8367.32	8437.16	9794.72	8497.84	13088.4	12310.8	12714.1	12664.6	10292	14976	13622.8	10173.7	9869.3	5943.91
P44	S88	10169	8254.34	7931.21	9895.17	7418.98	10610.2	9675.23	9105.52	11209.3	11208.3	8795.47	6055.98	10631.6	10204.1	14645.9	11018.4	14783.6	12792.3	10868.1	12164	5555.33	8512.91	8448.6	6275.62	8890.6	9524.98	7310.51	6622.88	10198.1	8587.83	7414.92	7562.03	6563.41	11193.7	9869.04	9143.06	12118.5	11406.6	11245.6
P44	P44	10867.8	11572.9	22830.8	13459.3	9532.5	10149.4	9872.78	9474.23	10011.8	7941.78	8095.53	7518.88	8343.44	14056	11802.1	7508.28	8035.05	6475.18	7683.65	14911.2	11659.5	19412.3	12499.6	8879.97	9856.82	14541.8	9254.89	8791.62	9694.91	10317.4	10784.1	7435.97	7126.9	9220.08	8802.65	7147.38
P45	S90	22088.3	15037.3	22564.8	23206.8	14333.7	16193.4	15963.6	12493.6	12989.5	13812	13744.1	13193.4	11864.8	9999.44	10123.9	15678	15307.2	17093.7	18102.1	18561.3	20925.8	27318.8	22155.8	13621.4	14637.3	11346	12006.1	12095.8
P45	S89	16683.1	15482.4	10448.6	17480.5	8951.44	13924.9	17309.4	17671.1	10206.3	12384.6	11106.8	8466.96	7865.97	11735.4	12950	9638.54	12739.8	12627.5	11174.6	17043.7	18192.3	10399.9	9576.7	14617.3	8750.6	10744.6	12101.2	9779.84	9307.17	9499.01
P45	P45	7965.32	5405.15	5290.6	9325.17	6470.31	9780.58	7201.9	6340.7	6113.77	6182.75	8028.19	5714.6	6318.23	7282.31	7329.51	5943.48	5932.37	8697.28	7561.38	6399.08	12690.1	8105.18	5341.02	12244.2	5649.83	6392.13	6973.63	6230.79	5326.49	8627.98	14115.7	6034.14	5215.95	6341.26	6307.53	7114.3	5987.02	5430.91	5601.53	5769.59
P46	S91	8001.81	9398.98	18188.3	14790.5	14680.5	12188	9806.28	11263.5	10432.1	11582.5	9118.17	9080.7	10111.4	9531.25	10459.3	10270.9	12215.1	9891.7	9502.42	10129.2	7385.57	11570.8	9503.01	11175.3	8739.02	9668.59	21128.9	14256.3	7246.57	10055.2	8715.9	10288.8	16044.3	10581.2	8243.24	12002	8815.71	17325.8	9496.03
P46	S92	5708.23	4801.95	7295.69	8992.91	10587.9	6350.2	9209.55	7851.35	8635.55	6700.27	10165.9	9016	11364.2	10191.8	10211.3	10606.8	12798.8	8552.75	14834	8030.11	10189.1	9107.45	6519.52	8468.45	11251.9	8732.68	6618.78	7412.63	8556	8276.82	7538.07	10091.8	11425.3	7448.62	7572.18	8775.93	10837.1
P46	P46	15308.8	10409.4	10495.5	10504.2	8430.35	9831.44	8326.3	7386.4	6703.99	8325.13	8220.98	9012.78	7351.25	6300.74	6897.4	10535	7857.08	7873.84	9473.96	7021.76	17331.1	16017.7	9859.95	9863.84	8393.63	10156.5	8947.76	10141.4	9703.72	9402.83	9960.47	11498.3	9289.67	6869.08	9229.31	9087.79	16054.2	8068.95	7589.52
P47	S93	23386.2	24066.1	37127.6	22615.7	23876.5	21400.1	26051.8	36608.6	30704.8	29140.4	36183.7	30273.7	15390.2	10428.2	13689.1	10973.4	13449.4	10293.7	11140.7	24261.6	22362.3	24241.6	30157.6	28927.5	49874.3	28266	12507.9	24898	12631	9811.01	11040.3	10700.3	17306.4	7178.02	12747.1	11317.2	10902.8
P47	S94	15762.1	25321.4	20943.5	15754.8	25425.2	21954.8	24522.3	21910.3	29085.7	14276.7	14749	20022.7	21819.9	19201.5	24485.6	23269.7	17379.9	25836.6	30927.2	26012.7	19457.7	20419.5	18216.3	17516.1	41085.8	15270.2	13616.2	13401.6	12860.3	13837.7	17013.8	14221	26017.2
P47	P47	13673.7	15414.3	11611.9	22912	12919.7	16362.3	16923.9	12018.4	13713.7	13882	12573.8	14610	13618	10398	11254.2	10418.4	8812.29	9271.2	10112.3	8426.99	12312.9	14699.9	11627.4	11820.6	12208.3	13200.4	10665.5	10236.6	8597.89	8378.73	11572.8	18845.2	9220.41	9396.71	11531.5	6802.82	8499.48	13826.7	10479.5
P48	S95	6009.25	5858.35	8697.57	8817.8	13006.9	8656.43	14123.1	11604.9	14142.3	14861.2	9822.65	11886.2	16811.6	12089.1	23781.8	13415.4	19308.7	14965.3	12355.8	10075	7612.56	10409	10341.9	7701.46	14978.7	15671.8	13050.5	14023.4	21502.4	11903.9	15408.6	13284.7	28690.1	15733.8	17129.2	13541.7	9815.98	9751.08	15795.1	9383.98
P48	S96	5587.84	6916.74	13862.9	11362.8	11297.1	12776.1	19240.5	8765.98	12631.6	10329.6	12933.3	8683.73	11753.2	9041.04	9921.89	19976.5	12169.8	16173.7	15462.4	13288.1	5932.26	7059.43	7887.5	8883.83	8996.01	8950.86	10171.6	11554.3	12235.4	13433.4	12099.1	7332.72	11313.6	12384.4	9332	11469.4	13147.2	15994	19468.3	12984.8
P48	P48	13653.3	15956.5	20079.6	20615.3	10837.8	20997.3	13545.8	13751.8	18640.3	15786.7	12817.3	10961	8449.22	11598.8	11277.8	9834.06	9326.07	7588.86	10011.8	8244.26	19239.6	13519.6	16447.8	16059	12022.5	12694.5	13989.4	13593.4	15958.5	15064.1	15362.2	12822.9	14313.4	8492.9	6642.57	8412.33	13379.1	8285.84
P49	S97	29755.6	35291.2	25064.3	29269.2	23851.6	18605.4	18212.7	20260.1	18741.1	22921.9	18027.4	18253.2	17696.1	9976.64	10822.1	17362.4	16072.7	32845.7	28235.2	20154.5	47902.1	27196.2	24298.9	18443.1	21236.4	17069.2	17091.3	17938.9	10978.3	13756.3	15162.4
P49	S98	18083.2	18173.8	11809.4	12343	12318	22981	18215.1	16597.7	22942	17026.9	14799.6	15467	16280.9	8898.65	15127.8	19548.2	16369.6	20504
P49	P49	25103.7	11949	11060.7	13220.5	10534.7	10092.1	21019.1	10165.6	8390.84	12267.1	9473.57	8421.05	11510.1	8047.56	8092.22	8254.97	9950.54	7975.23	7647.56	8172.26	24675.3	9317.79	12915.2	14908.2	11715.3	14596.3	12144.1	13649.6	12244.3	11640.1	10831.6	15632.4	9788.79	13515.1	10417.7	11187.8	9966.31	9411.6	10036.7	8323.95
P50	S99	8802.82	10657.9	9906.05	12674.2	15014.6	23386.8	10406.5	16083.8	13030.6	12007.6	8357.41	19614.3	10940.7	19595.2	11240.1	11925.7	8440.1	14184.1	13104.4	7117.39	7747.7	7540.05	15093.1	11078.2	12702.1	12668.2	14284.4	14681.3	15235.6	12477.5	9129.61	12881.8	10463.9	9610.82	12960.8	15647.8	7532.62
P50	S100	7170.1	13744.5	13232.5	19381.9	12650.4	6926.17	13005.9	17313	10918.8	14522.8	12024.8	21447.6	15011.2	9719.37	11216.7	8801.79	10437.1	8364.39	15345	10576	8175.67	10610.4	10177.3	10250.5	10175.1	13691.3	12069.1	8727.67	13493.4	7834.94	17609.8	11047	13274	15315.8	13155	10232.4	12308.4	8679.83
P50	P50	16936.5	11355.3	12873.5	11152.7	10212.7	11727.5	22185.5	8753.86	9880.3	7921.54	10042.5	6525.65	8779.9	9480.09	21039.8	11291.5	5351.01	12143.4	7672.37	22269.9	10458.1	13928.9	10785.6	9184.41	7329.28	11753	11524.8	9865.94
P51	S101	23718.9	41999.4	34999.1	16256.8	20467.4	29514	25610.1	10731.8	21904.2	17783.5	13362.9	15982.8	12564.6	10061.1	21029.9	27397.4	28766.1	12634.5	11271.9	12558.1	12550	38837.5	10015.2	9190.02	10542	9691.84	10977	7425.84	13409.7	6458.35	15451.4
P51	S102	6868.94	14656.4	13181.8	19232.8	16888.6	9614.57	8219.78	9122.1	18447.3	10829.7	6423.36	8209.38	10158.8	11888.5	12377.9	9419.47	11826	5920.33	6023.3
P51	P51	10694.5	6762.04	8273.31	6645.37	8342.11	6980.38	8129.53	6937.88	23131.9	5029.5	4805.78	4394.69	4227.84	5427.85	4996.39	5885.76	5688.75	5965.42	5250.62	5413.65	7424.75	9485.02	9161.33	8414.78	17867.6	8624.63	7035.13	10325	9871.8	11624.1	6408.1	6513.81	7713.52	8342.3	7484.74	7004.55	5897.24
P52	S103	8202.99	11588.7	11102.6	12346.8	16086.5	14510.3	26082.6	17507.1	15061.7	23549.9	17187.3	23495.3	22560.5	13882.1	27589.1	21168	13600.1	21912.7	12181.5	14724.8	6067.63	8505.64	6859.51	10846.5	17256	18272.3	18046	17725.1	24192.3	13814	19651.4	16947.3	11122.7	8386.07	10095.6	10995.3	15740.5
P52	S104	8909.06	13903.1	16147.5	19569.3	10413.1	14816.1	16650.1	12957	11937.9	12195.5	8806.33	8332.05	9762.85	9861.75	11612.2	14285	12693	10163.3	8635.81	10223.2	9068.68	10737.5	12987.8	8821.81	11625.1	20664.1	22439.1	14123.5	11166.8	13661.9	8372.55	12546.1	20700.4	8003.96	9406.09
P52	P52	33962.1	18197.8	15704.1	15390.6	19465.8	15375.9	15435.3	16396.5	17189.7	14062.7	12924.5	15119.1	10934.5	15963.3	11403.6	11360.9	10863.9	8728.31	11541.6	11293.7	16651.7	12896.7	20525.6	14173.2	18935.8	13826.3	21623.6	19872.9	14131.2	22408.1	17387.8	15443.2	17212.9	12854.1	10325.1	12090	11542.7	12990	13973.9
[truncated: 5 more columns]

## Sheet: RT_errortrials
pair	subject	numTargs	RT	accuracy			pair	1=slow individual avg, 2=fast individual avg, 3=collaborative	numTargs	errors	accuracy
P03	P03	0	11976.7	0			3	1	0	0	100
P03	P03	0	12416.6	0			3	1	1	7	76.6667
P03	P03	0	712.614	0			3	1	2	10	66.6667
P03	P03	1	9578.71	0			3	2	0	2	93.3333
P03	P03	1	22087.1	0			3	2	1	5	83.3333
P03	P03	1	11485.5	0			3	2	2	6	80
P03	P03	1	11339.1	0			3	3	0	3	90
P03	P03	1	9564.98	0			3	3	1	5	83.3333
P03	P03	2	16882.3	0			3	3	2	8	73.3333
P03	P03	2	11468	0			5	1	0	0	100
P03	P03	2	12393.4	0			5	1	1	2	90
P03	P03	2	8731.5	0			5	1	2	12	40
P03	P03	2	11632.7	0			5	2	0	4	80
P03	P03	2	6539.92	0			5	2	1	3	85
P03	P03	2	5107.37	0			5	2	2	2	90
P03	P03	2	6584.54	0			5	3	0	0	100
P03	S05	1	6345.38	0			5	3	1	4	80
P03	S05	1	14055.3	0			5	3	2	5	75
P03	S05	1	8798.05	0			6	1	0	0	100
P03	S05	1	11555.8	0			6	1	1	4	80
P03	S05	1	10042.6	0			6	1	2	5	75
P03	S05	1	6844.69	0			6	2	0	1	95
P03	S05	1	6941.72	0			6	2	1	2	90
P03	S05	2	6285.58	0			6	2	2	2	90
P03	S05	2	9882.36	0			6	3	0	0	100
P03	S05	2	8339.33	0			6	3	1	0	100
P03	S05	2	9067.97	0			6	3	2	3	85
P03	S05	2	13474.3	0			7	1	0	2	90
P03	S05	2	14040.6	0			7	1	1	0	100
P03	S05	2	14638.4	0			7	1	2	2	90
P03	S05	2	10069.3	0			7	2	0	0	100
P03	S05	2	9983.38	0			7	2	1	5	75
P03	S05	2	10727.4	0			7	2	2	5	75
P03	S06	0	14263.6	0			7	3	0	1	95
P03	S06	0	13872.5	0			7	3	1	0	100
P03	S06	1	6431.04	0			7	3	2	0	100
P03	S06	1	8787.6	0			8	1	0	0	100
P03	S06	1	9079.04	0			8	1	1	2	90
P03	S06	1	8256.28	0			8	1	2	6	70
P03	S06	1	9754.86	0			8	2	0	1	95
P03	S06	2	6463.63	0			8	2	1	1	95
P03	S06	2	12921.1	0			8	2	2	3	85
P03	S06	2	9704.23	0			8	3	0	1	95
P03	S06	2	11019.4	0			8	3	1	3	85
P03	S06	2	9677.05	0			8	3	2	1	95
P03	S06	2	8341.39	0			9	1	0	0	100
P06	P06	2	12727.6	0			9	1	1	3	85
P06	P06	2	17623	0			9	1	2	3	85
P06	P06	2	9806.62	0			9	2	0	1	95
P06	S11	0	13695.9	0			9	2	1	2	90
P06	S11	1	10209.7	0			9	2	2	1	95
P06	S11	1	11061.2	0			9	3	0	0	100
P06	S11	2	10150	0			9	3	1	1	95
P06	S11	2	12683.5	0			9	3	2	1	95
P06	S12	1	16104.1	0			10	C	0	3	85
P06	S12	1	8969.88	0			10	C	1	3	85
P06	S12	1	25423.6	0			10	C	2	0	100
P06	S12	1	14964.3	0			11	1	0	1	95
P06	S12	2	3950.13	0			11	1	1	0	100
P06	S12	2	7641.41	0			11	1	2	6	70
P06	S12	2	11322.6	0			11	2	0	1	95
P06	S12	2	14733.7	0			11	2	1	2	90
P06	S12	2	12473.7	0			11	2	2	10	50
P07	P07	0	8254.24	0			11	3	0	0	100
P07	S13	1	23994.8	0			11	3	1	1	95
P07	S13	1	18585.8	0			11	3	2	2	90
P07	S13	1	19275	0			12	1	0	0	100
P07	S13	1	26187.1	0			12	1	1	0	100
P07	S13	1	14762.9	0			12	1	2	2	90
P07	S13	2	23971.2	0			12	2	0	0	100
P07	S13	2	31321.7	0			12	2	1	0	100
P07	S13	2	11951.7	0			12	2	2	2	90
P07	S13	2	6476.28	0			12	3	0	3	85
P07	S13	2	12124.7	0			12	3	1	2	90
P07	S14	0	21285.2	0			12	3	2	3	85
P07	S14	0	22002.2	0			13	1	0	1	95
P07	S14	2	14998	0			13	1	1	2	90
P07	S14	2	15378.2	0			13	1	2	2	90
P08	P08	0	31148.7	0			13	2	0	3	85
P08	P08	1	13971.6	0			13	2	1	2	90
P08	P08	1	13915	0			13	2	2	0	100
P08	P08	1	12679.3	0			13	3	0	1	95
P08	P08	2	5107.35	0			13	3	1	2	90
P08	S15	0	10387	0			13	3	2	0	100
P08	S15	1	4857.76	0			14	1	0	0	100
P08	S15	2	10138.9	0			14	1	1	1	95
P08	S15	2	10817.8	0			14	1	2	3	85
P08	S15	2	9755.94	0			14	2	0	0	100
P08	S16	1	12856	0			14	2	1	1	95
P08	S16	1	7662.69	0			14	2	2	2	90
P08	S16	2	6452.01	0			14	3	0	0	100
P08	S16	2	9632.07	0			14	3	1	1	95
P08	S16	2	12190.8	0			14	3	2	2	90
P08	S16	2	10198.7	0			15	1	0	5	75
P08	S16	2	9292.86	0			15	1	1	1	95
P08	S16	2	8118.68	0			15	1	2	2	90
P09	P09	1	7347.16	0			15	2	0	4	80
P09	P09	2	8749.84	0			15	2	1	6	70
P09	S17	0	24500.7	0			15	2	2	5	75
P09	S17	1	20735.5	0			15	3	0	0	100
P09	S17	1	26038.1	0			15	3	1	2	90
P09	S17	2	13501.1	0			15	3	2	2	90
P09	S18	1	23427	0			16	1	0	0	100
P09	S18	1	25532	0			16	1	1	1	95
P09	S18	1	12478.4	0			16	1	2	2	90
P09	S18	2	22773.8	0			16	2	0	0	100
P09	S18	2	20074.5	0			16	2	1	4	80
P09	S18	2	14537.6	0			16	2	2	7	65
P10	P10	0	11995.7	0			16	3	0	1	95
P10	P10	0	10629.5	0			16	3	1	7	65
P10	P10	0	6738.13	0			16	3	2	5	75
P10	P10	1	7329.97	0			17	1	0	2	90
P10	P10	1	14320.1	0			17	1	1	9	55
P10	P10	1	6889.77	0			17	1	2	15	25
P10	S19	1	12985.4	0			17	2	0	8	60
P10	S19	1	14100.5	0			17	2	1	9	55
P10	S19	1	14595.4	0			17	2	2	9	55
P10	S19	2	13530.7	0			17	3	0	1	95
P10	S19	2	13701.9	0			17	3	1	5	75
P10	S19	2	16268.7	0			17	3	2	8	60
P10	S20	1	9491.01	0			18	1	0	1	95
P10	S20	1	14035.8	0			18	1	1	1	95
P10	S20	1	8950.9	0			18	1	2	5	75
P10	S20	2	17728.1	0			18	2	0	0	100
P10	S20	2	10519.3	0			18	2	1	0	100
P11	P11	1	8364.37	0			18	2	2	6	70
P11	P11	2	6675.55	0			18	3	0	1	95
P11	P11	2	6969.11	0			18	3	1	1	95
P11	S21	0	25487.4	0			18	3	2	3	85
P11	S21	1	24900.6	0			19	1	0	0	100
P11	S21	1	23768.7	0			19	1	0	2	90
P11	S21	2	19885.2	0			19	1	1	3	85
P11	S21	2	17091.2	0			19	2	1	2	90
P11	S21	2	28100.9	0			19	2	2	3	85
P11	S21	2	18730.4	0			19	2	2	3	85
P11	S21	2	15775.9	0			19	3	0	7	65
P11	S21	2	17028.9	0			19	3	1	4	80
P11	S21	2	19770.5	0			19	3	2	4	80
P11	S21	2	9692.19	0			19	C	0	0	100
P11	S21	2	17358.3	0			19	C	1	2	90
P11	S21	2	9167.09	0			19	C	2	3	85
P11	S22	0	24310.9	0			20	1	0	0	100
P11	S22	2	15279.1	0			20	1	1	2	90
P11	S22	2	21185.1	0			20	1	2	2	90
P11	S22	2	23480.3	0			20	2	0	0	100
P11	S22	2	24667.2	0			20	2	0	0	100
P11	S22	2	17607.4	0			20	2	1	3	85
P11	S22	2	10663.3	0			20	3	1	0	100
P12	P12	0	40123.7	0			20	3	2	2	90
P12	P12	0	30301.6	0			20	3	2	2	90
P12	P12	0	13435.1	0			20	C	0	0	100
P12	P12	1	15868.8	0			20	C	1	2	90
P12	P12	1	13926.6	0			20	C	2	1	95
P12	P12	2	13219.5	0			21	1	0	2	90
P12	P12	2	20539.8	0			21	1	1	2	90
P12	P12	2	12053.1	0			21	1	2	3	85
P12	S23	2	9618.84	0			21	2	0	7	65
P12	S23	2	22486.5	0			21	2	1	6	70
P12	S24	2	18590.5	0			21	2	2	10	50
P12	S24	2	7001.46	0			21	3	0	0	100
P13	P13	0	8748.69	0			21	3	1	1	95
P13	P13	1	3911.66	0			21	3	2	3	85
P13	P13	1	6691.4	0			22	1	0	0	100
P13	S25	0	7931.4	0			22	1	1	5	75
P13	S25	1	21009.2	0			22	1	2	4	80
P13	S25	1	23728.3	0			22	2	0	0	100
P13	S25	2	23136.9	0			22	2	1	4	80
P13	S25	2	9011.37	0			22	2	2	6	70
P13	S26	0	23877.9	0			22	3	0	2	90
P13	S26	0	21251.9	0			22	3	1	4	80
P13	S26	0	15251.4	0			22	3	2	3	85
P13	S26	1	29741.9	0			35	1	0	0	100
P13	S26	1	47584.6	0			35	1	1	2	90
P14	P14	1	14976.5	0			35	1	2	0	100
P14	P14	2	13689.6	0			35	2	0	6	70
P14	P14	2	10917.7	0			35	2	1	9	55
P14	S27	1	10041.9	0			35	2	2	4	80
P14	S27	2	8616.7	0			35	3	0	0	100
P14	S27	2	12134	0			35	3	1	1	95
P14	S28	1	15370.4	0			35	3	2	1	95
P14	S28	2	8422.73	0			36	1	0	0	100
P14	S28	2	22744.4	0			36	1	1	1	95
P14	S28	2	16865.5	0			36	1	2	3	85
P15	P15	1	11499.6	0			36	2	0	0	100
P15	P15	1	7443.38	0			36	2	1	4	80
P15	P15	2	7930.57	0			36	2	2	3	85
P15	P15	2	7016.15	0			36	3	0	3	85
P15	S29	0	33232.6	0			36	3	1	3	85
P15	S29	0	18400.1	0			36	3	2	6	70
P15	S29	0	29938.1	0			37	1	0	4	80
P15	S29	0	15246.2	0			37	1	1	6	70
P15	S29	0	32512.9	0			37	1	2	4	80
P15	S29	1	16473.3	0			37	2	0	11	45
P15	S29	2	16851.6	0			37	2	1	6	70
P15	S29	2	13955.4	0			37	2	2	5	75
P15	S30	0	25008.5	0			37	3	0	0	100
P15	S30	0	42012	0			37	3	1	1	95
P15	S30	0	18888.6	0			37	3	2	4	80
P15	S30	0	23563.4	0			38	1	0	0	100
P15	S30	1	27245.4	0			38	1	1	0	100
P15	S30	1	18835.3	0			38	1	2	4	80
P15	S30	1	24295.4	0			38	2	0	0	100
P15	S30	1	18455.9	0			38	2	1	3	85
P15	S30	1	14694.3	0			38	2	2	4	80
P15	S30	1	16522.5	0			38	3	0	1	95
P15	S30	2	21231.6	0			38	3	1	4	80
P15	S30	2	23060	0			38	3	2	1	95
P15	S30	2	18297.5	0			39	1	0	0	100
P15	S30	2	30694.9	0			39	1	1	9	55
P15	S30	2	14823.5	0			39	1	2	6	70
P16	P16	0	11301.4	0			39	2	0	2	90
P16	P16	1	38172.3	0			39	2	1	10	50
P16	P16	1	9980.11	0			39	2	2	11	45
P16	P16	1	8694.54	0			39	3	0	0	100
P16	P16	1	16448.4	0			39	3	1	0	100
P16	P16	1	14619.2	0			39	3	2	4	80
P16	P16	1	19096	0			40	1	0	0	100
P16	P16	1	8274.24	0			40	1	1	2	90
P16	P16	2	20635.7	0			40	1	2	2	90
P16	P16	2	12965.4	0			40	2	0	0	100
P16	P16	2	7690.71	0			40	2	1	1	95
P16	P16	2	9795.71	0			40	2	2	5	75
P16	P16	2	8455.52	0			40	3	0	10	50
P16	S31	1	11669.7	0			40	3	1	5	75
P16	S31	1	13032.8	0			40	3	2	3	85
P16	S31	1	13520.5	0			42	1	0	3	85
P16	S31	1	14968.5	0			42	1	1	1	95
P16	S31	2	11692.8	0			42	1	2	3	85
P16	S31	2	15048.5	0			42	2	0	0	100
P16	S31	2	11916.6	0			42	2	1	1	95
P16	S31	2	11022.3	0			42	2	2	6	70
P16	S31	2	11972.7	0			42	3	0	2	90
P16	S31	2	11529.1	0			42	3	1	8	60
P16	S31	2	9219.75	0			42	3	2	10	50
P16	S32	1	12872.2	0			43	1	0	3	85
P16	S32	2	13496.4	0			43	1	1	1	95
P17	P17	0	5796.3	0			43	1	2	3	85
P17	P17	1	4534.79	0			43	2	0	0	100
P17	P17	1	3923.82	0			43	2	1	5	75
P17	P17	1	4246.56	0			43	2	2	5	75
P17	P17	1	4048.89	0			43	3	0	0	100
P17	P17	1	11356.6	0			43	3	1	0	100
P17	P17	2	6812.7	0			43	3	2	0	100
P17	P17	2	3534.24	0			44	1	0	0	100
P17	P17	2	6023.12	0			44	1	1	4	80
P17	P17	2	5639.67	0			44	1	2	9	55
P17	P17	2	3782.1	0			44	2	0	0	100
P17	P17	2	8448.78	0			44	2	1	1	95
P17	P17	2	5827.51	0			44	2	2	3	85
P17	P17	2	4197.3	0			44	3	0	1	95
P17	S33	0	39585.9	0			44	3	1	3	85
P17	S33	0	32.2905	0			44	3	2	4	80
P17	S33	1	21023.1	0			45	1	0	4	80
P17	S33	1	23700.5	0			45	1	1	8	60
P17	S33	1	19089.5	0			45	1	2	1	95
P17	S33	1	17537.3	0			45	2	0	3	85
P17	S33	1	9226.76	0			45	2	1	7	65
P17	S33	1	4235.23	0			45	2	2	7	65
P17	S33	1	3574.75	0			45	3	0	0	100
P17	S33	1	3673.89	0			45	3	1	0	100
P17	S33	1	2539.22	0			45	3	2	3	85
P17	S33	2	19242.9	0			46	1	0	0	100
P17	S33	2	24555.9	0			46	1	1	1	95
P17	S33	2	16093.3	0			46	1	2	9	55
P17	S33	2	20965.2	0			46	2	0	0	100
P17	S33	2	13006.7	0			46	2	1	2	90
P17	S33	2	12844.1	0			46	2	2	8	60
P17	S33	2	5720.7	0			46	3	0	0	100
P17	S33	2	6996.31	0			46	3	1	1	95
P17	S33	2	4839.86	0			46	3	2	3	85
P17	S33	2	4017.91	0			47	1	0	0	100
P17	S33	2	3209.83	0			47	1	1	2	90
P17	S33	2	3180.64	0			47	1	2	5	75
P17	S33	2	2304.76	0			47	2	0	4	80
P17	S33	2	4965.19	0			47	2	1	3	85
P17	S33	2	5095.23	0			47	2	2	3	85
P17	S34	0	8924.74	0			47	3	0	0	100
P17	S34	0	7764.4	0			47	3	1	1	95
P17	S34	0	15236.9	0			47	3	2	0	100
P17	S34	0	13604.6	0			48	1	0	0	100
P17	S34	0	5116.91	0			48	1	1	0	100
P17	S34	0	8525.73	0			48	1	2	4	80
P17	S34	0	9570.65	0			48	2	0	0	100
P17	S34	0	15353.7	0			48	2	1	0	100
P17	S34	1	49398.5	0			48	2	2	4	80
P17	S34	1	18617.2	0			48	3	0	0	100
P17	S34	1	5690.92	0			48	3	1	2	90
P17	S34	1	5964.2	0			48	3	2	0	100
P17	S34	1	6574.82	0			49	1	0	5	75
P17	S34	1	7385.29	0			49	1	1	4	80
P17	S34	1	11334.5	0			49	1	2	1	95
P17	S34	1	16036.7	0			49	2	0	12	40
P17	S34	1	14248	0			49	2	1	10	50
P17	S34	2	4041.51	0			49	2	2	2	90
P17	S34	2	10920.6	0			49	3	0	0	100
P17	S34	2	7184.99	0			49	3	1	0	100
P17	S34	2	14444.3	0			49	3	2	0	100
P17	S34	2	12661.4	0			50	1	0	0	100
P17	S34	2	13728.2	0			50	1	1	3	85
P17	S34	2	6407.53	0			50	1	2	5	75
P17	S34	2	10201.4	0			50	2	0	0	100
P17	S34	2	8092.1	0			50	2	1	2	90
P18	P18	0	20898.2	0			50	2	2	4	80
P18	P18	1	10827.4	0			50	3	0	6	70
P18	P18	2	9364.72	0			50	3	1	6	70
P18	P18	2	11042.7	0			50	3	2	4	80
P18	P18	2	9916.38	0			51	1	0	6	70
P18	S35	2	11898.1	0			51	1	1	3	85
P18	S35	2	8323.08	0			51	1	2	5	75
P18	S35	2	13327.7	0			51	2	0	8	60
P18	S35	2	7991.25	0			51	2	1	13	35
P18	S35	2	8306.89	0			51	2	2	3	85
P18	S35	2	11887	0			51	3	0	0	100
P18	S36	0	14313.8	0			51	3	1	3	85
P18	S36	1	13911.7	0			51	3	2	6	70
P18	S36	2	14779.6	0			52	1	0	0	100
P18	S36	2	8774.13	0			52	1	1	3	85
P18	S36	2	12742.4	0			52	1	2	1	95
P18	S36	2	18220.4	0			52	2	0	0	100
P18	S36	2	11141.2	0			52	2	1	5	75
P19	P19	1	5161.93	0			52	2	2	3	85
P19	P19	1	5800.22	0			52	3	0	0	100
P19	P19	2	13996.4	0			52	3	1	1	95
P19	P19	2	3384.86	0			52	3	2	1	95
P19	P19	2	5941.44	0
P19	S37	0	28137	0
P19	S37	0	9688.63	0
P19	S37	1	4970.11	0
P19	S37	1	7072.84	0
P19	S37	2	19324.4	0
P19	S37	2	25038.7	0
P19	S37	2	31412.8	0
P19	S38	0	16429	0
P19	S38	0	17242.6	0
P19	S38	0	15175.9	0
P19	S38	0	16460.5	0
P19	S38	0	17092	0
P19	S38	0	16059	0
P19	S38	0	14595.4	0
P19	S38	1	16337.8	0
P19	S38	1	30989.9	0
P19	S38	1	8636.18	0
P19	S38	1	16363.6	0
P19	S38	2	25469.6	0
P19	S38	2	11983.7	0
P19	S38	2	12295.8	0
P19	S38	2	9766.76	0
P20	P20	1	20936.8	0
P20	P20	1	6703.85	0
P20	P20	2	9956.31	0
P20	S39	2	13295	0
P20	S39	2	11480	0
P20	S40	1	14289.7	0
P20	S40	1	11510.5	0
P20	S40	2	20767.7	0
P20	S40	2	9773.78	0
P21	P21	1	9319.44	0
P21	P21	2	12275.8	0
P21	P21	2	7122.02	0
P21	P21	2	5606.58	0
P21	S41	0	20981.7	0
P21	S41	0	18148.2	0
P21	S41	0	16410.2	0
P21	S41	0	20831.7	0
P21	S41	0	29964.9	0
P21	S41	0	16876.5	0
P21	S41	0	13161.4	0
P21	S41	1	26497.2	0
P21	S41	1	16386.7	0
P21	S41	1	10177.2	0
P21	S41	1	10678	0
P21	S41	1	13898.7	0
P21	S41	1	15533.6	0
P21	S41	2	19660.8	0
P21	S41	2	24989.9	0
P21	S41	2	37920.2	0
P21	S41	2	10725.2	0
P21	S41	2	11017.7	0
P21	S41	2	35756.3	0
P21	S41	2	10931.5	0
P21	S41	2	6546.88	0
P21	S41	2	11479.6	0
P21	S41	2	9096.07	0
P21	S42	0	16950.7	0
P21	S42	0	15744.2	0
P21	S42	1	21593.9	0
P21	S42	1	17791.5	0
P21	S42	2	18559.3	0
P21	S42	2	16595.2	0
P21	S42	2	13884.8	0
P22	P22	0	12468.5	0
P22	P22	0	9884.26	0
P22	P22	1	7959.91	0
P22	P22	1	6112.16	0
P22	P22	1	6335.57	0
P22	P22	1	7251.73	0
P22	P22	2	11408.9	0
P22	P22	2	10982.6	0
P22	P22	2	7383.28	0
P22	S43	1	5197.45	0
P22	S43	1	5302.26	0
P22	S43	1	7337.83	0
P22	S43	1	5764.56	0
P22	S43	1	12837.2	0
P22	S43	2	4936.46	0
P22	S43	2	9212.35	0
P22	S43	2	8725.64	0
P22	S43	2	9492.8	0
P22	S44	1	7032.16	0
P22	S44	1	8086.42	0
P22	S44	1	12908.7	0
P22	S44	1	7534.48	0
P22	S44	2	6066.73	0
P22	S44	2	6824.94	0
P22	S44	2	5754.9	0
P22	S44	2	6420.54	0
P22	S44	2	8993.03	0
P22	S44	2	8171.75	0
P35	P35	1	7250.98	0
P35	P35	2	9441.31	0
P35	S69	0	23287.6	0
P35	S69	0	11588.4	0
P35	S69	0	15930.6	0
P35	S69	0	15229.6	0
P35	S69	0	5491	0
P35	S69	0	20520	0
P35	S69	1	8642.77	0
P35	S69	1	15433.1	0
P35	S69	1	10442.6	0
P35	S69	1	15436.2	0
P35	S69	1	13437.9	0
P35	S69	1	15817.1	0
P35	S69	1	12878.4	0
P35	S69	1	17311.1	0
P35	S69	1	20126.9	0
P35	S69	2	21403.7	0
P35	S69	2	23282.2	0
P35	S69	2	15261.1	0
P35	S69	2	29159.5	0
P35	S70	1	14668.1	0
P35	S70	1	22351.8	0
P36	P36	0	13097.9	0
P36	P36	0	16918.2	0
P36	P36	0	10732.2	0
P36	P36	1	11667.7	0
P36	P36	1	6692.71	0
P36	P36	1	6535.84	0
P36	P36	2	7468.86	0
P36	P36	2	10925.3	0
P36	P36	2	7405.09	0
P36	P36	2	8662.79	0
P36	P36	2	6877.33	0
P36	P36	2	7979.16	0
P36	S71	1	8432.49	0
P36	S71	1	9954.72	0
P36	S71	1	12467	0
P36	S71	1	11088	0
P36	S71	2	11246.4	0
P36	S71	2	8053.4	0
P36	S71	2	9167.32	0
P36	S72	1	13553.6	0
P36	S72	2	11022.6	0
P36	S72	2	6414.86	0
P36	S72	2	11374.6	0
P37	P37	1	9452.51	0
P37	P37	2	6333.81	0
P37	P37	2	6505.5	0
P37	P37	2	6093.81	0
P37	P37	2	6478.07	0
P37	S73	0	14043.9	0
P37	S73	0	12204.1	0
P37	S73	0	14180.2	0
P37	S73	0	12102	0
P37	S73	1	7605.18	0
P37	S73	1	14163.3	0
P37	S73	1	4339.98	0
P37	S73	1	5030.96	0
P37	S73	1	13960	0
P37	S73	1	10600.7	0
P37	S73	2	12975.1	0
P37	S73	2	19522.9	0
P37	S73	2	8127.23	0
P37	S73	2	21221.5	0
P37	S74	0	10793.7	0
P37	S74	0	11289.2	0
P37	S74	0	12673.5	0
P37	S74	0	10377.5	0
P37	S74	0	12653	0
P37	S74	0	21528.2	0
P37	S74	0	13441.8	0
P37	S74	0	12471.4	0
P37	S74	0	12191.2	0
P37	S74	0	13799.9	0
P37	S74	0	18104.4	0
P37	S74	1	23189.1	0
P37	S74	1	14086.2	0
P37	S74	1	16648.5	0
P37	S74	1	8403.67	0
P37	S74	1	20104.9	0
P37	S74	1	20366.5	0
P37	S74	2	12977.6	0
P37	S74	2	9544.8	0
P37	S74	2	9268.4	0
P37	S74	2	14280	0
P37	S74	2	10940.1	0
P38	P38	0	25032	0
P38	P38	1	11546.4	0
P38	P38	1	26379.1	0
P38	P38	1	14412.2	0
P38	P38	1	11009.1	0
P38	P38	2	10345.2	0
P38	S75	1	10326	0
P38	S75	1	8422.72	0
P38	S75	1	7384.65	0
P38	S75	2	5957.41	0
P38	S75	2	9634.7	0
P38	S75	2	8938.43	0
P38	S75	2	7925.57	0
P38	S76	2	8964.09	0
P38	S76	2	12785.7	0
P38	S76	2	14273.4	0
P38	S76	2	17590.5	0
P39	P39	2	6186.19	0
P39	P39	2	4394.1	0
P39	P39	2	6908.3	0
P39	P39	2	4315.86	0
P39	S77	0	5915.5	0
P39	S77	0	8777.5	0
P39	S77	1	15874.2	0
P39	S77	1	4564.71	0
P39	S77	1	10039.6	0
P39	S77	1	16807.5	0
P39	S77	1	9229.9	0
P39	S77	1	6733.21	0
P39	S77	1	14235.9	0
P39	S77	1	18669	0
P39	S77	1	17817.5	0
P39	S77	1	11137.1	0
P39	S77	2	14605.9	0
P39	S77	2	12850.3	0
P39	S77	2	9326.25	0
P39	S77	2	8829.85	0
P39	S77	2	11335.1	0
P39	S77	2	11450.2	0
P39	S77	2	11637.9	0
P39	S77	2	9650.02	0
P39	S77	2	14570	0
P39	S77	2	7544.11	0
P39	S77	2	11175.1	0
P39	S78	1	19739.9	0
P39	S78	1	24357.5	0
P39	S78	1	13704.3	0
P39	S78	1	4787.04	0
P39	S78	1	19219.2	0
P39	S78	1	7375.42	0
P39	S78	1	4255.02	0
P39	S78	1	16038	0
P39	S78	1	6127.54	0
P39	S78	2	9544.58	0
P39	S78	2	2416.43	0
P39	S78	2	13282.2	0
P39	S78	2	8308.61	0
P39	S78	2	8753.98	0
P39	S78	2	11498.2	0
P40	P40	0	11252.3	0
P40	P40	0	12664.1	0
P40	P40	0	13923.2	0
P40	P40	0	9301.81	0
P40	P40	0	23049.1	0
P40	P40	0	19602	0
P40	P40	0	11662.8	0
P40	P40	0	9018.57	0
P40	P40	0	12769.5	0
P40	P40	0	12261.5	0
P40	P40	1	12986.4	0
P40	P40	1	16310	0
P40	P40	1	21655.9	0
P40	P40	1	6365.59	0
P40	P40	1	12758.7	0
P40	P40	2	14613.7	0
P40	P40	2	13930.3	0
P40	P40	2	9062.86	0
P40	S79	1	15079.3	0
P40	S79	2	12103.4	0
P40	S79	2	14241.9	0
P40	S79	2	16618.8	0
P40	S79	2	9495.45	0
P40	S79	2	17612.1	0
P40	S80	1	17965.4	0
P40	S80	1	20861.5	0
P40	S80	2	13427.9	0
P40	S80	2	10423.2	0
P42	P42	0	7067.04	0
P42	P42	0	6832.49	0
P42	P42	1	5666.01	0
P42	P42	1	5087.71	0
P42	P42	1	8811.73	0
P42	P42	1	5986.1	0
P42	P42	1	4066.04	0
P42	P42	1	4774.67	0
P42	P42	1	6965.95	0
P42	P42	1	5652.87	0
P42	P42	2	5521.65	0
P42	P42	2	5848.54	0
P42	P42	2	4234.53	0
P42	P42	2	9060.06	0
P42	P42	2	5436.33	0
P42	P42	2	6507.39	0
P42	P42	2	5976.1	0
P42	P42	2	7710.45	0
P42	P42	2	6855.08	0
P42	P42	2	6220.59	0
P42	S83	0	8601.03	0
P42	S83	0	8361.17	0
P42	S83	0	6879.94	0
P42	S83	1	6534.77	0
P42	S83	2	7416.59	0
P42	S83	2	7022.06	0
P42	S83	2	7870.32	0
P42	S84	1	9162.91	0
P42	S84	2	8618.49	0
P42	S84	2	5409.67	0
P42	S84	2	6821.54	0
P42	S84	2	6772.72	0
P42	S84	2	10281.1	0
P42	S84	2	4510.79	0
P43	S85	1	24700.9	0
P43	S85	1	41138.2	0
P43	S85	1	20776.2	0
P43	S85	1	15850.5	0
P43	S85	1	9044.78	0
P43	S85	2	15142.9	0
P43	S85	2	20181.7	0
P43	S85	2	13066.1	0
P43	S85	2	13317.5	0
P43	S85	2	16305.2	0
P43	S86	0	24775.8	0
P43	S86	0	18216.4	0
P43	S86	0	19348.6	0
P43	S86	0	22037.1	0
P43	S86	1	11118.4	0
P43	S86	2	20018.4	0
P43	S86	2	27355.1	0
P43	S86	2	24487.2	0
P44	P44	0	789.941	0
P44	P44	1	10274.4	0
P44	P44	1	8946.15	0
P44	P44	1	9030.99	0
P44	P44	2	12911.6	0
P44	P44	2	9534.61	0
P44	P44	2	9653.1	0
P44	P44	2	9060.51	0
P44	S87	1	10961.1	0
P44	S87	1	15884.8	0
P44	S87	1	8917.74	0
P44	S87	1	5941.15	0
P44	S87	2	6874.54	0
P44	S87	2	6903.95	0
P44	S87	2	10060.4	0
P44	S87	2	10505	0
P44	S87	2	10007.6	0
P44	S87	2	9295.89	0
P44	S87	2	7480.55	0
P44	S87	2	6985.03	0
P44	S87	2	8212.42	0
P44	S88	1	8812.28	0
P44	S88	2	8317.61	0
P44	S88	2	7793.17	0
P44	S88	2	9982.69	0
P45	P45	2	7003.51	0
P45	P45	2	7657.62	0
P45	P45	2	5958.66	0
P45	S89	0	22544.2	0
P45	S89	0	11907.3	0
P45	S89	0	15003.7	0
P45	S89	1	17062.1	0
P45	S89	1	11428.3	0
P45	S89	1	17056.2	0
P45	S89	1	8280.33	0
P45	S89	1	9494.35	0
P45	S89	1	12390.4	0
P45	S89	1	10121.3	0
P45	S89	2	12924.2	0
P45	S89	2	17054.3	0
P45	S89	2	15188.7	0
P45	S89	2	8063.27	0
P45	S89	2	14072.6	0
P45	S89	2	6347.16	0
P45	S89	2	9372.75	0
P45	S90	0	20042.6	0
P45	S90	0	24273.6	0
P45	S90	0	19884.2	0
P45	S90	0	14621.2	0
P45	S90	1	51530.3	0
P45	S90	1	13391.6	0
P45	S90	1	5478.49	0
P45	S90	1	17529.2	0
P45	S90	1	18394.8	0
P45	S90	1	6809.1	0
P45	S90	1	15693.4	0
P45	S90	1	13516	0
P45	S90	2	15956.8	0
P46	P46	1	7471.95	0
P46	P46	2	9714.27	0
P46	P46	2	7246.17	0
P46	P46	2	10102.8	0
P46	S91	1	11228.9	0
P46	S91	2	5514.52	0
P46	S91	2	5727.53	0
P46	S91	2	6462.05	0
P46	S91	2	10889.1	0
P46	S91	2	8459.7	0
P46	S91	2	10969	0
P46	S91	2	9036.54	0
P46	S91	2	7018.05	0
P46	S91	2	9159.87	0
P46	S92	0	13000.5	0
P46	S92	1	9949.63	0
P46	S92	1	13173.1	0
P46	S92	2	7632.16	0
P46	S92	2	7229.36	0
P46	S92	2	8045.72	0
P46	S92	2	10016.3	0
P46	S92	2	10039.9	0
P46	S92	2	10461.5	0
P46	S92	2	8516.52	0
P46	S92	2	12794.8	0
P47	P47	1	14911.9	0
P47	S93	0	52261	0
P47	S93	1	16152	0
P47	S93	1	42615.4	0
P47	S93	2	17857.4	0
P47	S93	2	24412.1	0
P47	S93	2	31732.8	0
P47	S93	2	40394	0
P47	S93	2	14549.6	0
P47	S94	0	14919.7	0
P47	S94	0	17287.8	0
P47	S94	0	18058.2	0
P47	S94	0	34162.1	0
P47	S94	1	19516.1	0
P47	S94	1	13736.9	0
P47	S94	1	19469.4	0
P47	S94	2	13700.2	0
P47	S94	2	26183.1	0
P47	S94	2	13387.2	0
P48	P48	1	19137.5	0
P48	P48	1	10059.7	0
P48	S95	2	3960.74	0
P48	S95	2	12003.1	0
P48	S95	2	12056.2	0
P48	S95	2	9279.19	0
P48	S96	2	5101.87	0
P48	S96	2	7430.07	0
P48	S96	2	9987	0
P48	S96	2	13160.9	0
P49	S97	0	24241.9	0
P49	S97	0	46787.3	0
P49	S97	0	27581.8	0
P49	S97	0	42581	0
P49	S97	0	20962.7	0
P49	S97	1	19253.8	0
P49	S97	1	18523	0
P49	S97	1	22289	0
P49	S97	1	4454.56	0
P49	S97	2	24156.3	0
P49	S98	0	30294.7	0
P49	S98	0	28554	0
P49	S98	0	26999.9	0
P49	S98	0	22702.6	0
P49	S98	0	11149.4	0
P49	S98	0	15733.1	0
P49	S98	0	16441.9	0
P49	S98	0	14474.1	0
P49	S98	0	17949.2	0
P49	S98	0	18308.6	0
P49	S98	0	35841.9	0
P49	S98	0	17276.5	0
P49	S98	1	14688.7	0
P49	S98	1	16535	0
P49	S98	1	12035.9	0
P49	S98	1	4593.56	0
P49	S98	1	8835.45	0
P49	S98	1	5510.44	0
P49	S98	1	7569.39	0
P49	S98	1	5969.8	0
P49	S98	1	9836.62	0
P49	S98	1	2909.91	0
P49	S98	2	11665.9	0
P49	S98	2	9908.85	0
P5	P5	1	5288.77	0
P5	P5	1	5709.82	0
P5	P5	1	6674.28	0
P5	P5	1	6435.36	0
P5	P5	2	4208.91	0
P5	P5	2	7944.12	0
P5	P5	2	7465.74	0
P5	P5	2	7100.74	0
P5	P5	2	5453.83	0
P5	S10	0	12136.2	0
P5	S10	0	17786.3	0
P5	S10	0	13408.5	0
P5	S10	0	16685.1	0
P5	S10	1	8521.42	0
P5	S10	1	11686.8	0
P5	S10	1	15734.5	0
P5	S10	2	14009.2	0
P5	S10	2	14556.6	0
P5	S9	1	11916.4	0
P5	S9	1	12744.4	0
P5	S9	2	16537.1	0
P5	S9	2	19031.9	0
P5	S9	2	15115.8	0
P5	S9	2	7853.77	0
P5	S9	2	7174.88	0
P5	S9	2	12988.9	0
P5	S9	2	12287	0
P5	S9	2	43100	0
P5	S9	2	14916.4	0
P5	S9	2	11933.5	0
P5	S9	2	11207.4	0
P5	S9	2	8387.5	0
P50	P50	0	18662.4	0
P50	P50	0	6800.13	0
P50	P50	0	11363.1	0
P50	P50	0	15190.6	0
P50	P50	0	10091.1	0
P50	P50	0	7278.78	0
P50	P50	1	15187.8	0
P50	P50	1	9844.65	0
P50	P50	1	9064.62	0
P50	P50	1	10872.7	0
P50	P50	1	4706.4	0
P50	P50	1	7974.68	0
P50	P50	2	47.8128	0
P50	P50	2	16243.8	0
P50	P50	2	7674.05	0
P50	P50	2	8461.09	0
P50	S100	1	10565.9	0
P50	S100	1	8202.74	0
P50	S100	2	7363.32	0
P50	S100	2	12522.7	0
P50	S100	2	6323.36	0
P50	S100	2	9521.59	0
P50	S99	1	8453.19	0
P50	S99	1	12737.7	0
P50	S99	1	10894.2	0
P50	S99	2	8548.86	0
P50	S99	2	9879.14	0
P50	S99	2	16160.7	0
P50	S99	2	7948.25	0
P50	S99	2	6253.3	0
P51	P51	1	8831.87	0
P51	P51	1	7680.87	0
P51	P51	1	6783.99	0
P51	P51	2	7042.35	0
P51	P51	2	7029.49	0
P51	P51	2	7361.28	0
P51	P51	2	7223.68	0
P51	P51	2	7267.84	0
P51	P51	2	5299.78	0
P51	S101	0	23189.3	0
P51	S101	0	16404	0
P51	S101	0	17402.1	0
P51	S101	0	8936.8	0
P51	S101	0	9519.92	0
P51	S101	0	10701.6	0
P51	S101	1	15788.2	0
P51	S101	1	20953.2	0
P51	S101	1	9460.25	0
P51	S101	2	31722.5	0
P51	S101	2	3970.43	0
P51	S101	2	10457.3	0
P51	S101	2	12638.1	0
P51	S101	2	11822.4	0
P51	S102	0	19424.4	0
P51	S102	0	14299.3	0
P51	S102	0	12255.7	0
P51	S102	0	15729	0
P51	S102	0	8890.38	0
P51	S102	0	13452.5	0
P51	S102	0	10025	0
P51	S102	0	8091.55	0
P51	S102	1	10406.6	0
P51	S102	1	17377	0
P51	S102	1	11488.1	0
P51	S102	1	18538.9	0
P51	S102	1	14033.2	0
P51	S102	1	8283.87	0
P51	S102	1	8296.03	0
P51	S102	1	12467.5	0
P51	S102	1	9328.94	0
P51	S102	1	16753.1	0
P51	S102	1	8165.62	0
P51	S102	1	9531.17	0
P51	S102	1	5880.53	0
P51	S102	2	12117.6	0
P51	S102	2	14390.2	0
P51	S102	2	7757.34	0
P52	P52	1	16492.8	0
P52	P52	2	14319.5	0
P52	S103	1	6834	0
P52	S103	1	10229.2	0
P52	S103	1	10492.9	0
P52	S103	2	4141.26	0
P52	S104	1	9794.98	0
P52	S104	1	12137.2	0
P52	S104	1	10652.5	0
P52	S104	1	8227.45	0
P52	S104	1	12188.1	0
P52	S104	2	13239.2	0
P52	S104	2	13652.3	0
P52	S104	2	9173.88	0

## Sheet: RT + accuracy by exp factors
pair	targets	social_group (1=non friends, 2=friends)	partition_cond	1=slow individual avg, 2=fast individual avg, 3=collaborative	order (1=task first, 2=task second)	correctRT	accuracy
3	0	2	1	1	2	10544.3	100
3	0	2	1	2	2	10650.2	93.3333
3	0	2	1	3	1	8700.68	90
3	1	2	1	1	2	11208.4	76.6667
3	1	2	1	2	2	10234.3	83.3333
3	1	2	1	3	1	10896.8	83.3333
3	2	2	1	1	2	8273.04	66.6667
3	2	2	1	2	2	7785.01	80
3	2	2	1	3	1	7835.77	73.3333
5	0	2	1	1	1	14483.3	100
5	0	2	1	2	1	18293.7	80
5	0	2	1	3	2	7353.15	100
5	1	2	1	1	1	15962	90
5	1	2	1	2	1	15978.2	85
5	1	2	1	3	2	8126.86	80
5	2	2	1	1	1	12178.7	40
5	2	2	1	2	1	9499.63	90
5	2	2	1	3	2	7038.08	75
6	0	2	1	1	2	13807.8	100
6	0	2	1	2	2	13230.4	95
6	0	2	1	3	1	10024.9	100
6	1	2	1	1	2	15391.5	80
6	1	2	1	2	2	10913	90
6	1	2	1	3	1	9445.27	100
6	2	2	1	1	2	6154.5	75
6	2	2	1	2	2	6121.53	90
6	2	2	1	3	1	5797.31	85
7	0	2	1	1	1	26069.6	90
7	0	2	1	2	1	24185.6	100
7	0	2	1	3	2	11182.7	95
7	1	2	1	1	1	26259.8	100
7	1	2	1	2	1	20194.5	75
7	1	2	1	3	2	9457.63	100
7	2	2	1	1	1	10198.6	90
7	2	2	1	2	1	14792.5	75
7	2	2	1	3	2	5948.78	100
8	0	2	1	1	2	10531.1	100
8	0	2	1	2	2	11186.5	95
8	0	2	1	3	1	9550.4	95
8	1	2	1	1	2	10514.1	90
8	1	2	1	2	2	10402.7	95
8	1	2	1	3	1	7855.07	85
8	2	2	1	1	2	6651.53	70
8	2	2	1	2	2	4097.99	85
8	2	2	1	3	1	6103.44	95
9	0	2	1	1	1	22325.7	100
9	0	2	1	2	1	28742.5	95
9	0	2	1	3	2	8620.38	100
9	1	2	1	1	1	24330.3	85
9	1	2	1	2	1	21506.3	90
9	1	2	1	3	2	9096.61	95
9	2	2	1	1	1	18307.2	85
9	2	2	1	2	1	12658.7	95
9	2	2	1	3	2	5443.83	95
10	0	2	1	1	2	17287.4	85
10	0	2	1	2	2	13795.9	95
10	0	2	1	3	1	9830.66	95
10	1	2	1	1	2	14567.7	85
10	1	2	1	2	2	14341.1	100
10	1	2	1	3	1	10810.2	90
10	2	2	1	1	2	7835.1	100
10	2	2	1	2	2	8353.9	70
10	2	2	1	3	1	7304.62	50
11	0	2	1	1	1	18840.6	100
11	0	2	1	2	1	17756.7	100
11	0	2	1	3	2	8620.63	100
11	1	2	1	1	1	17787.7	95
11	1	2	1	2	1	15161.2	100
11	1	2	1	3	2	8124.94	100
11	2	2	1	1	1	10319.5	90
11	2	2	1	2	1	11398.7	90
11	2	2	1	3	2	6541.01	90
12	0	2	2	1	2	16702.2	85
12	0	2	2	2	2	19407.8	95
12	0	2	2	3	1	15478.6	85
12	1	2	2	1	2	14842.4	90
12	1	2	2	2	2	14978.3	90
12	1	2	2	3	1	14794.8	90
12	2	2	2	1	2	10775.2	85
12	2	2	2	2	2	6212.4	90
12	2	2	2	3	1	10611.7	100
13	0	2	1	1	1	22914.3	95
13	0	2	1	2	1	24422.5	100
13	0	2	1	3	2	8386.33	100
13	1	2	1	1	1	21582.9	90
13	1	2	1	2	1	19806.7	95
13	1	2	1	3	2	7969.27	95
13	2	2	1	1	1	16529.9	100
13	2	2	1	2	1	8226.7	85
13	2	2	1	3	2	5040.56	90
14	0	2	2	1	2	22443.2	100
14	0	2	2	2	2	21151.1	75
14	0	2	2	3	1	13704.6	80
14	1	2	2	1	2	22769.6	95
14	1	2	2	2	2	17284.2	95
14	1	2	2	3	1	14242	70
14	2	2	2	1	2	7771.68	90
14	2	2	2	2	2	10136.2	90
14	2	2	2	3	1	7584.73	75
15	0	2	1	1	1	17053.9	100
15	0	2	1	2	1	17916.9	100
15	0	2	1	3	2	8344.77	100
15	1	2	1	1	1	22119	90
15	1	2	1	2	1	19327.3	95
15	1	2	1	3	2	8613.88	80
15	2	2	1	1	1	11517.8	90
15	2	2	1	2	1	10671	90
15	2	2	1	3	2	4871.4	65
16	0	2	2	1	2	14084.4	95
16	0	2	2	2	2	13229.2	90
16	0	2	2	3	1	10880.7	60
16	1	2	2	1	2	14625.5	65
16	1	2	2	2	2	11948.1	55
16	1	2	2	3	1	16494	55
16	2	2	2	1	2	9354.77	75
16	2	2	2	2	2	10140.7	25
16	2	2	2	3	1	8180.04	55
17	0	2	2	1	1	16215.8	95
17	0	2	2	2	1	8421.68	95
17	0	2	2	3	2	5563.19	100
17	1	2	2	1	1	13544.6	75
17	1	2	2	2	1	10918.8	95
17	1	2	2	3	2	7738.58	100
17	2	2	2	1	1	20645.7	60
17	2	2	2	2	1	8962.29	75
17	2	2	2	3	2	5368.94	70
18	0	2	2	1	2	16768.4	95
18	0	2	2	2	2	15874.7	100
18	0	2	2	3	1	13522.5	90
18	1	2	2	1	2	13639	95
18	1	2	2	2	2	12099.3	90
18	1	2	2	3	1	11528.5	85
18	2	2	2	1	2	7107.4	85
18	2	2	2	2	2	7208.98	85
18	2	2	2	3	1	9147.23	85
19	0	2	2	1	1	21338.2	65
19	0	2	2	2	1	19421	100
19	0	2	2	3	2	9093.73	100
19	1	2	2	1	1	19506.2	80
19	1	2	2	2	1	15748.9	90
19	1	2	2	3	2	7327.63	90
19	2	2	2	1	1	8906.86	80
19	2	2	2	2	1	12190.8	85
19	2	2	2	3	2	4946.64	90
20	0	2	2	1	2	16961.3	100
20	0	2	2	2	2	12273.8	100
20	0	2	2	3	1	16394.2	100
20	1	2	2	1	2	16218.9	100
20	1	2	2	2	2	11214.5	90
20	1	2	2	3	1	14353.3	90
20	2	2	2	1	2	7171.22	85
20	2	2	2	2	2	6537.64	90
20	2	2	2	3	1	8215.74	95
21	0	2	2	1	1	15609.6	90
21	0	2	2	2	1	15390.8	65
21	0	2	2	3	2	10582.7	100
21	1	2	2	1	1	14348.2	90
21	1	2	2	2	1	12878.7	70
21	1	2	2	3	2	9645.38	95
21	2	2	2	1	1	12277.6	85
21	2	2	2	2	1	8771.17	50
21	2	2	2	3	2	7782.84	85
22	0	2	2	1	2	10689.5	100
22	0	2	2	2	2	8957.91	100
22	0	2	2	3	1	8285.16	90
22	1	2	2	1	2	10650.3	75
22	1	2	2	2	2	8153.9	80
22	1	2	2	3	1	8842.87	80
22	2	2	2	1	2	5807.16	80
22	2	2	2	2	2	6180.18	70
22	2	2	2	3	1	6483.13	85
35	0	1	1	1	1	22307.1	100
35	0	1	1	2	1	19751.9	70
35	0	1	1	3	2	10066.7	100
35	1	1	1	1	1	21000	90
35	1	1	1	2	1	20552.7	55
35	1	1	1	3	2	10983	95
35	2	1	1	1	1	8675.31	100
35	2	1	1	2	1	8815.3	80
35	2	1	1	3	2	5571.08	95
36	0	1	1	1	2	13047.5	100
36	0	1	1	2	2	11658.5	100
36	0	1	1	3	1	9653.47	85
36	1	1	1	1	2	11508.7	95
36	1	1	1	2	2	10638.7	80
36	1	1	1	3	1	12474.5	85
36	2	1	1	1	2	9011.38	85
36	2	1	1	2	2	8220.26	85
36	2	1	1	3	1	7152.13	70
37	0	1	1	1	1	16446.2	80
37	0	1	1	2	1	13903.2	45
37	0	1	1	3	2	8008.59	100
37	1	1	1	1	1	12401.9	70
37	1	1	1	2	1	13239.1	70
37	1	1	1	3	2	7690.38	95
37	2	1	1	1	1	12182.8	80
37	2	1	1	2	1	8068.77	75
37	2	1	1	3	2	4247.23	80
38	0	1	1	1	2	12695.8	100
38	0	1	1	2	2	11283.1	100
38	0	1	1	3	1	17500.9	95
38	1	1	1	1	2	13146.7	100
38	1	1	1	2	2	10862.7	85
38	1	1	1	3	1	12379.4	80
38	2	1	1	1	2	6279.24	80
38	2	1	1	2	2	4767.67	80
38	2	1	1	3	1	10022.3	95
39	0	1	1	1	1	15498.5	100
39	0	1	1	2	1	11780.9	90
39	0	1	1	3	2	7344.49	100
39	1	1	1	1	1	16864.1	55
39	1	1	1	2	1	13121.7	50
39	1	1	1	3	2	6451.25	100
39	2	1	1	1	1	11775.4	70
39	2	1	1	2	1	7692.89	45
39	2	1	1	3	2	5282.22	80
40	0	1	2	1	2	16805.2	100
40	0	1	2	2	2	13386.8	100
40	0	1	2	3	1	12185.6	50
40	1	1	2	1	2	14135	90
40	1	1	2	2	2	12381	95
40	1	1	2	3	1	13602.2	75
40	2	1	2	1	2	7364.63	90
40	2	1	2	2	2	6958.06	75
40	2	1	2	3	1	10568.7	85
42	0	1	2	1	2	8587.39	85
42	0	1	2	2	2	8293.86	100
42	0	1	2	3	1	6177.3	90
42	1	1	2	1	2	7692.66	95
42	1	1	2	2	2	7369.92	95
42	1	1	2	3	1	7540.8	60
42	2	1	2	1	2	5475.78	85
42	2	1	2	2	2	5487.35	70
42	2	1	2	3	1	5560.02	50
43	0	1	2	1	1	23870.9	85
43	0	1	2	2	1	19485.8	100
43	0	1	2	3	2	9612.69	100
43	1	1	2	1	1	20891.9	95
43	1	1	2	2	1	19986.2	75
43	1	1	2	3	2	9174.18	100
43	2	1	2	1	1	9593.12	85
43	2	1	2	2	1	9476.97	75
43	2	1	2	3	2	5980.14	100
44	0	1	2	1	2	10686.1	100
44	0	1	2	2	2	10371.8	100
44	0	1	2	3	1	10275.3	95
44	1	1	2	1	2	10388.2	80
44	1	1	2	2	2	8760.22	95
44	1	1	2	3	1	10608.1	85
44	2	1	2	1	2	9721.93	55
44	2	1	2	2	2	5516.08	85
44	2	1	2	3	1	9791.66	80
45	0	1	2	1	1	15205.4	80
45	0	1	2	2	1	12649.8	85
45	0	1	2	3	2	6964.13	100
45	1	1	2	1	1	16931	60
45	1	1	2	2	1	11831.9	65
45	1	1	2	3	2	7274.96	100
45	2	1	2	1	1	9589.11	95
45	2	1	2	2	1	7557.11	65
45	2	1	2	3	2	4729.9	85
46	0	1	2	1	2	11032.1	100
46	0	1	2	2	2	9151.32	100
46	0	1	2	3	1	8813.32	100
46	1	1	2	1	2	11170.6	95
46	1	1	2	2	2	8714.03	90
46	1	1	2	3	1	10392.9	95
46	2	1	2	1	2	6687.44	55
46	2	1	2	2	2	6859.91	60
46	2	1	2	3	1	8543.37	85
47	0	1	2	1	1	22463.1	100
47	0	1	2	2	1	21156.6	80
47	0	1	2	3	2	12946.4	100
47	1	1	2	1	1	19396.2	90
47	1	1	2	2	1	20181.8	85
47	1	1	2	3	2	11259.1	95
47	2	1	2	1	1	21737.5	75
47	2	1	2	2	1	11940.6	85
47	2	1	2	3	2	10010.6	100
48	0	1	1	1	2	12514.5	100
48	0	1	1	2	2	12108.7	100
48	0	1	1	3	1	13198.7	100
48	1	1	1	1	2	13786.5	100
48	1	1	1	2	2	11031.5	100
48	1	1	1	3	1	13127.8	90
48	2	1	1	1	2	9165.91	80
48	2	1	1	2	2	4848.16	80
48	2	1	1	3	1	7914.18	100
49	0	1	2	1	1	21116.6	75
49	0	1	2	2	1	16315.2	40
49	0	1	2	3	2	11067.4	100
49	1	1	2	1	1	21609	80
49	1	1	2	2	1	16696.5	50
49	1	1	2	3	2	12345.9	100
49	2	1	2	1	1	8982.77	95
49	2	1	2	2	1	7442.96	90
49	2	1	2	3	2	5502.36	100
50	0	1	1	1	2	12824.5	100
50	0	1	1	2	2	12590.5	100
50	0	1	1	3	1	11273.4	70
50	1	1	1	1	2	11866.8	85
50	1	1	1	2	2	11490.4	90
50	1	1	1	3	1	11757	70
50	2	1	1	1	2	6886.01	75
50	2	1	1	2	2	5084.36	80
50	2	1	1	3	1	17903.5	80
51	0	1	1	1	1	21068.3	70
51	0	1	1	2	1	11807.9	60
51	0	1	1	3	2	7149.17	100
51	1	1	1	1	1	15188.6	85
51	1	1	1	2	1	9659.19	35
51	1	1	1	3	2	8776.37	85
51	2	1	1	1	1	11628.4	75
51	2	1	1	2	1	9866.89	85
51	2	1	1	3	2	6091.62	70
52	0	1	2	1	2	17217	100
52	0	1	2	2	2	12093.7	100
52	0	1	2	3	1	15065.7	100
52	1	1	2	1	2	13795.5	85
52	1	1	2	2	2	12955	75
52	1	1	2	3	1	15729.7	95
52	2	1	2	1	2	6853.61	95
52	2	1	2	2	2	6527.35	85
52	2	1	2	3	1	9801.21	95
